# Supplementary material for: Learning of the user behavior structure based on the time granularity analysis model
Source: PeerJ Comput Sci. 2025 Jan 7;11:e2573. doi: 10.7717/peerj-cs.2573 (PMC11784721; doi:10.7717/peerj-cs.2573)
Supplement: Supplemental Information 1 [file peerj-cs-11-2573-s001.txt]

{'asin': '0000032069', 'title': 'Adult Ballet Tutu Cheetah Pink', 'price': 7.89, 'imUrl': 'http://ecx.images-amazon.com/images/I/51EzU6quNML._SX342_.jpg', 'related': {'also_bought': ['0000032050', 'B00D0DJAEG', '0000032042', 'B00D0F450I', 'B00D2JTMS2', 'B00D0FDUAY', 'B00D2JSRFQ', '0000032034', 'B00D0D5F6S', 'B00D2JRWWA', 'B00D0FIIJM', 'B00D0FCQQI', 'B00EXVN9PU', 'B0041EOTJO', 'B004PYEE8G', 'B001GTKPDQ', 'B00EON0SJ2', 'B005HMHOQ4', 'B002XZMGGQ'], 'also_viewed': ['B00D0F450I', '0000032050', 'B00D2JTMS2', '0000032042', 'B004PYEE8G', 'B00JHNSNSM', 'B00D0DJAEG', 'B00D2JSRFQ', 'B00D0FCQQI', 'B00D2JRWWA', 'B003AVNY6I', 'B0071KR2LC', 'B00GOR07RE', 'B00D0FIIJM', 'B005F50FXC', 'B0079MCIMU', 'B00D0FDUAY', 'B00H3RYN3I', 'B005C4Y4F6', 'B007IEFT84', 'B00D0D5F6S', 'B002BZX8Z6', 'B00JHONN1S', 'B008F0SU0Y', 'B00FNNFXAG', 'B007R2RM8W', 'B007VM3AMK', 'B00C0PLENA', 'B00BJGG6VG', 'B00E1YRI4C', 'B00IIK61WA', 'B009UC638W', 'B00KZN6RVI', 'B00CSFEENY', 'B002GZGI4E', 'B00HSOJJ94', 'B00LIPP4VG', 'B009RXWNSI', 'B00E87F196', 'B005HMHOQY', 'B00J6S9MSS', '0000032034', 'B00CJQGNJK', 'B008FCA0F0', 'B0056LG7GY', 'B00DPQWCZ2', 'B00I3PV0US', 'B00KZN6IVW', 'B0054TBWKO', 'B00I2S01I8', 'B00BXF12P8', 'B00GVHU678', 'B005NWENGC', 'B003AVKOP2', 'B00JK8MQ4Q', 'B00FZIMVQS', 'B008BB19VE', 'B00GTEXPOE', 'B009WPT2RQ', 'B00E37SBBG'], 'bought_together': ['0000032050', 'B00D0DJAEG', '0000032042', 'B00D0F450I']}, 'brand': 'BubuBibi', 'categories': [['Sports & Outdoors', 'Other Sports', 'Dance', 'Clothing', 'Girls', 'Skirts']]}
{'asin': '0000031909', 'related': {'also_bought': ['B002BZX8Z6', 'B00JHONN1S', '0000031895', 'B00D2K1M3O', '0000031852', 'B00D0WDS9A', 'B00D10CLVW', 'B00D103F8U', 'B003AVEU6G', 'B00D2K0PA0', 'B002GZGI4E', 'B00D0ZF44Y', 'B008F0SMUC', 'B00D0GCI8S', 'B008F0SU0Y', 'B002YSCPZY', '0448408775', 'B002R0FABA', 'B008GHWNWC', 'B002R0FA24', 'B001GTKPEK', 'B006XA7KZO', 'B001GZUQ9S', 'B00613VNL0', 'B003IEDM9Q', 'B003LTOZK8', 'B003AVNY6I', 'B008UBQZKU', 'B001AQD8VQ', 'B003ILA0L2', 'B00AFDOPDA', 'B002R0F7FE'], 'also_viewed': ['B002BZX8Z6', 'B00JHONN1S', 'B008F0SU0Y', 'B00E1YRI4C', 'B00AFDOPDA', 'B002GZGI4E', 'B00CEUWY8K', 'B003IEDM9Q', 'B00HSOJB9M', '0000031895', 'B003AVKOP2', 'B005C4Y4F6', 'B008F0SMUC', 'B00362QGW0', 'B008UD01L2', 'B00FAZ5ZE6', 'B008F0SY6O', 'B00DPLLQR2', 'B00CEUWUZC', 'B004PYEE8G', 'B003AVNY6I', 'B00CEUX0D8', 'B00JHNSNSM', 'B00D10CLVW', 'B00D23MC6W', 'B007XAI53E', 'B008X6CBS2', 'B004PEI45U', 'B005HMHOQ4', 'B002C3Y6WG', 'B00HSC8O74', 'B008BMGHM4', 'B00CEUWTFS', 'B00FNNFXAG', 'B00CYBU84G', 'B00D9C32NI', 'B0046W9T8C', 'B008UBG5IW', 'B001YHX45G', 'B00CEV8366', 'B00I2UHSZA', 'B009RXWNSI', 'B008FCA0F0', 'B001GTKPEK', 'B004TU1VPU', 'B00CBPIO7S', 'B00CHHXJ0M', 'B00538F5OK', 'B005F50FXC', 'B00CEUX4QQ', 'B003XRKA7A', '0000031852', 'B002C3R5XI', 'B00C6Q1Z6E'], 'bought_together': ['B002BZX8Z6']}, 'title': 'Girls Ballet Tutu Neon Pink', 'price': 7.0, 'salesRank': {'Toys & Games': 201847}, 'imUrl': 'http://ecx.images-amazon.com/images/I/41xBoP0FVzL._SY300_.jpg', 'brand': 'Unknown', 'categories': [['Sports & Outdoors', 'Other Sports', 'Dance']], 'description': 'High quality 3 layer ballet tutu. 12 inches in length'}
{'asin': '0000032034', 'title': 'Adult Ballet Tutu Yellow', 'price': 7.87, 'imUrl': 'http://ecx.images-amazon.com/images/I/21GNUNIa1CL.jpg', 'related': {'also_bought': ['B00D2JSRFQ', '0000032042', '0000032050', 'B00D2JTMS2', 'B00D0FDUAY', 'B00D0FIIJM', 'B00D2JRWWA', 'B00D0F450I', 'B00D0FCQQI', 'B00H3RYN3I', 'B002I55DT8', 'B00498HUQ6', 'B001YZCF1M', 'B00FNNFXAG', 'B00EON0SJ2', 'B000J09OV2', 'B0048WRX5G', 'B00I2EOG92', 'B003UM99FC', 'B00D0DJAEG', '0000032069', 'B00I2S01I8', 'B003AVKOP2', 'B003CPDAUW', 'B005HMHOQ4', 'B00JHONN1S', 'B00GOR07RE', 'B007TMMVJA', 'B00DPPRW2G', 'B0089ND408', 'B0046W9T8C', 'B005HMHOQE', 'B00EOOR812', 'B00CLZWXYI', 'B008AU29UQ', 'B00BNRKT6E', 'B004YHFSIO', 'B00EB5WN9Q', 'B008UBQZKU', 'B00D0D5F6S', 'B004PYEE8G', 'B00FQU9ZUA', 'B008AABRPO', 'B007BZ5CUA', 'B00I5SCG7E', 'B0036LOTNO', 'B009WPT2SA', 'B009QVCTTY', 'B00KZN5J8U', 'B008B81LN8', 'B00E1YRI4C', 'B004SVOVSE', 'B002I4ZJ1Q', 'B005AZMN3C', 'B00BBQFGWO', 'B009QVQZ3K', 'B005C4Y4F6', 'B008CLA6HG', 'B0085D9V1S', 'B000M55BDY', 'B00FE9DIHO', 'B009QVWIQ8', 'B00LIPP114', 'B001YHX45G', 'B00BN6S8WC', 'B009MDB6FE', 'B007AK1KTS', 'B00J6LZ16M', 'B002FRPE9I', 'B002RHLXKU', 'B006F404KQ', 'B00362OQQI', 'B003UNHJ4Y', 'B00D10CLVW', 'B002BZX8Z6', 'B0041EOTJO', 'B00F3KZUPC', 'B0055A1F4A', 'B0035BGVYU', 'B000P18LZ0', 'B007F2H4PU', 'B004XHVUE6', 'B00KF54D6W', 'B0097B1D8G', 'B00840TWES', 'B0050GAHKC', 'B00I9JSUO2', 'B003HCYEQY', 'B0075CNY7M', 'B00AFDOPDA', 'B008FCA0F0', 'B000IRG356', 'B00DSVBR7S', 'B00DYIQ8E2', 'B0041BVA80', 'B009M7FWBE'], 'also_viewed': ['B00D2JSRFQ', '0000032050', 'B00JHNSNSM', '0000032042', 'B00D2JTMS2', 'B003AVKOP2', 'B004YHFSIO', 'B00GOR07RE', 'B00D0FDUAY', 'B004PYEE8G', 'B00D0FCQQI', 'B009WPT2SA', 'B003AVNY6I', 'B00EON0SJ2', 'B005C4Y4F6', 'B00D0FIIJM', 'B00FNNFXAG', 'B00D0F450I', 'B00D2JRWWA', 'B008F0SU0Y', 'B00JHONN1S', 'B00FE9DIHO', 'B0071KR2LC', 'B00H3RYN3I', 'B00IIK61WA', 'B00D0DJAEG', 'B00KZN6RVI', 'B0054TBWKO', 'B00GEDG8D0', 'B00JMX4CCS', 'B00K18LJ6U', 'B0079MCIMU', 'B005HMHOQY', 'B009RXWNSI', 'B007XAI4LW', 'B007IEFTO8', 'B00E1YRI4C', 'B007R2RM8W', 'B002BZX8Z6', 'B00IIK61UW', 'B008F0SMUC', 'B00KF54D6W', 'B00E1Q66BG', 'B003WFSLBA', 'B00IJVASUE', 'B00DPPRW2G', 'B00HAVJ48G', 'B002C3Y6WG', 'B00I5RLL4Y', 'B003AVEU6G', 'B00E95LC8Q', 'B005F50FXC', 'B002U03H1M', 'B00E87F196', 'B008A7TFK6', 'B00HSOJB9M', 'B008A7TFGK', 'B00DPYOB2Q', '0375851682', 'B00CSFEENY'], 'bought_together': ['B00D2JSRFQ', '0000032050', '0000032042', 'B00D2JTMS2']}, 'brand': 'BubuBibi', 'categories': [['Sports & Outdoors', 'Other Sports', 'Dance', 'Clothing', 'Girls', 'Skirts']]}
{'asin': '0000589012', 'title': "Why Don't They Just Quit? DVD Roundtable Discussion: What Families and Friends need to Know About Addiction and Recovery", 'price': 15.95, 'imUrl': 'http://ecx.images-amazon.com/images/I/519%2B1kseM3L._SY300_.jpg', 'related': {'also_bought': ['B000Z3N1HQ', '0578045427', 'B007VI5AQ8', 'B003AC98V2', 'B004V4RW8O', 'B000I0QL7I', 'B000J10F8C', 'B0007CEXYK', 'B000ERVK4Y', 'B000XSKDBA', 'B002UNMWTC', 'B00008MTXI', 'B007TSV4GK', 'B0052ADP6Y', 'B00EUENWIY', 'B003YKYX9M', 'B004RD3YFE', 'B007Y9F6RW', 'B00004UEDQ', 'B0039Y774Q', 'B0006IIKRG', 'B00JAGF9HE', '6305162026', '6305692572', 'B001D7T460', 'B0018QOIWG', 'B002Y7ZELW', 'B0045HCJ08', '0830907394', 'B000LAZDPG', 'B00A2H9QN8', 'B001O5CLXY', 'B000JBXXYK', 'B003B3NGS6', 'B0037SR3N4', 'B00641Y2ZS', '0470903953', '0977977315', 'B00049QQHI', 'B000E6ESU8', '0470402741', '061565732X', '0615763146', 'B000VZPTH8', 'B003JO6OPO', 'B00787BTEO', 'B004R1Q7YQ', 'B001GG6GKK', 'B0015VQAZM', '1592854869', 'B000QRIL08', 'B000GQLA8O', 'B000MPM3TE', '0979021804', '1608823407', '159285821X', 'B00005Q4CS', 'B0000549B1', '6305594333', 'B00AFEXRME', 'B004FN25AG', '0830906363', '0470402768', '1118414756', 'B009SV4O2M', '1481106694', '1572306254', 'B0013MOLPO', 'B00009Y3QI', 'B003NMOL2U', 'B001AKBI8C', '0981708803', '1572306394', 'B00B9LNPA6', 'B005BYBZEK', 'B004D7SBMU', 'B00CQMADIO', '0470405511', 'B00CHEHHT4', 'B000ESUWY2', '0792838068', 'B00AWE09Z0', 'B00E4XZZEK', '0830914870', 'B00GFZLEF4', '083090459X', '1402218443', '1893007170', '1893277046', 'B005CKI7H6', 'B0001LQL6K', 'B000067S10', '0890425558', 'B00114KYC8', '1466221224', '0943158508', 'B00A7ID5BG', '0671765582', 'B000B8IH10', '1568381395'], 'buy_after_viewing': ['B003AC98V2', 'B007VI5AQ8', 'B000ERVK4Y', 'B0007CEXYK']}, 'salesRank': {'Movies & TV': 1084845}, 'categories': [['Movies & TV', 'Movies']]}
{'asin': '0001048775', 'description': 'William Shakespeare is widely regarded as the greatest playwright the world has seen. He produced an astonishing amount of work; 37 plays, 154 sonnets, and 5 poems. He died on 23rd April 1616, aged 52, and was buried in the Holy Trinity Church, Stratford.', 'title': 'Measure for Measure: Complete &amp; Unabridged', 'imUrl': 'http://ecx.images-amazon.com/images/I/5166EBHDQYL.jpg', 'salesRank': {'Books': 13243226}, 'categories': [['Books']]}
{'asin': '0000031852', 'related': {'also_bought': ['B00JHONN1S', 'B002BZX8Z6', 'B00D2K1M3O', '0000031909', 'B00613WDTQ', 'B00D0WDS9A', 'B00D0GCI8S', '0000031895', 'B003AVKOP2', 'B003AVEU6G', 'B003IEDM9Q', 'B002R0FA24', 'B00D23MC6W', 'B00D2K0PA0', 'B00538F5OK', 'B00CEV86I6', 'B002R0FABA', 'B00D10CLVW', 'B003AVNY6I', 'B002GZGI4E', 'B001T9NUFS', 'B002R0F7FE', 'B00E1YRI4C', 'B008UBQZKU', 'B00D103F8U', 'B007R2RM8W'], 'also_viewed': ['B002BZX8Z6', 'B00JHONN1S', 'B008F0SU0Y', 'B00D23MC6W', 'B00AFDOPDA', 'B00E1YRI4C', 'B002GZGI4E', 'B003AVKOP2', 'B00D9C1WBM', 'B00CEV8366', 'B00CEUX0D8', 'B0079ME3KU', 'B00CEUWY8K', 'B004FOEEHC', '0000031895', 'B00BC4GY9Y', 'B003XRKA7A', 'B00K18LKX2', 'B00EM7KAG6', 'B00AMQ17JA', 'B00D9C32NI', 'B002C3Y6WG', 'B00JLL4L5Y', 'B003AVNY6I', 'B008UBQZKU', 'B00D0WDS9A', 'B00613WDTQ', 'B00538F5OK', 'B005C4Y4F6', 'B004LHZ1NY', 'B00CPHX76U', 'B00CEUWUZC', 'B00IJVASUE', 'B00GOR07RE', 'B00J2GTM0W', 'B00JHNSNSM', 'B003IEDM9Q', 'B00CYBU84G', 'B008VV8NSQ', 'B00CYBULSO', 'B00I2UHSZA', 'B005F50FXC', 'B007LCQI3S', 'B00DP68AVW', 'B009RXWNSI', 'B003AVEU6G', 'B00HSOJB9M', 'B00EHAGZNA', 'B0046W9T8C', 'B00E79VW6Q', 'B00D10CLVW', 'B00B0AVO54', 'B00E95LC8Q', 'B00GOR92SO', 'B007ZN5Y56', 'B00AL2569W', 'B00B608000', 'B008F0SMUC', 'B00BFXLZ8M'], 'bought_together': ['B002BZX8Z6']}, 'title': 'Girls Ballet Tutu Zebra Hot Pink', 'price': 3.17, 'salesRank': {'Toys & Games': 211836}, 'imUrl': 'http://ecx.images-amazon.com/images/I/51fAmVkTbyL._SY300_.jpg', 'brand': 'Coxlures', 'categories': [['Sports & Outdoors', 'Other Sports', 'Dance']], 'description': 'TUtu'}
{'asin': '0001048236', 'categories': [['Books']], 'description': "&#34;One thing is certain, Sherlockians, put aside your Baring-GouldAnnotated, your Folio SocietyIllustrated-for the time being, the Oxford is the edition to curl up with on a winter's night&#34;--The Chicago Tribune&#34;An incomparable gift book; or, should you find it impossible to surrender up such treasures, the best of gifts to oneself&#34;--USA Today&#34;To the true Sherlockian, this will be a treasure; to otherwise diverted detective story fans, it is a rich lode for discovery&#34;--Denver Post&#34;The complete and authentic adventures of the legendary detective--expertly edited and annotated by a team of Holmes scholars....in a handsome, boxed set....A lovely gift&#34;--The Christian Science Monitor&#34;Here in nine volumes...are all the adventures of Holmes and Watson. Each book has an introduction, something new and fascinating for even the most devoted Holmesians plus a series of intelligent notes at the back of each volume.&#34;--Oxford Times&#34;TheOxford Sherlock Holmes, a new edition of the stories, is a splendid piece of publishing. Nine compact volumes, beautifully produced, each with a stimulating introduction; clear type, accurate texts, a handy chronology, a helpful bibliography. And, most valuable of all, explanatory notes running to 50 pages or more per volume.&#34; --John Gross, writing inSunday Telegraph--This text refers to thePaperbackedition.", 'title': 'The Sherlock Holmes Audio Collection', 'price': 9.26, 'salesRank': {'Books': 8973864}, 'imUrl': 'http://ecx.images-amazon.com/images/I/51DH145C5JL.jpg', 'related': {'also_viewed': ['1442300191', '9626349786', '1602837155', '1598879162', '1400115159', '1478396202', '1408426250', 'B007PM2A4A', '1609980603'], 'buy_after_viewing': ['0312089457']}}
{'asin': '0000401048', 'title': "The rogue of publishers' row;: Confessions of a publisher (A Banner Book)", 'imUrl': 'http://ecx.images-amazon.com/images/I/41bchvIfgaL.jpg', 'related': {'also_viewed': ['068240103X']}, 'salesRank': {'Books': 6448843}, 'categories': [['Books']]}
{'asin': '0001019880', 'title': "Classic Soul Winner's New Testament Bible", 'price': 5.39, 'imUrl': 'http://ecx.images-amazon.com/images/I/61LcHUdvS1L.jpg', 'related': {'also_viewed': ['B003HMB5FC', '0834004593'], 'buy_after_viewing': ['031095360X', '0834004577']}, 'salesRank': {'Books': 9589258}, 'categories': [['Books']]}
{'asin': '0001048813', 'imUrl': 'http://ecx.images-amazon.com/images/I/41k5u0lr6NL.jpg', 'categories': [['Books']], 'title': 'Archer Christmas 4 Tape Pack'}
{'asin': '0001148427', 'salesRank': {'Books': 5806769}, 'imUrl': 'http://ecx.images-amazon.com/images/I/41tN4KuOXkL.jpg', 'categories': [['Books']], 'title': 'Sonatas - For Piano'}
{'asin': '0001057170', 'description': "[Editor's Note: The following is a combined review with CLASSIC CONNOLLY IN WORDS AND MUSIC.]--Those of you who enjoyed Billy Connolly's moving performance in the film MRS. BROWN may not know (or believe) that he began his professional life as a Glasgow folky and gained first fame as a stand-up comic. Now's your chance to catch up on his sordid past with these compilations from his club recordings of the '70s and '80s. He loves the shaggy dog story and the wicked song but doesn't mind flinging one-liners either. His raucous, scatological, profane humor is best enjoyed by heavy drinkers familiar with the Scottish tongue. The rest of us will get plenty of yuks from those punch lines we can decipher.  Y.R. &copy; AudioFile 2001, Portland, Maine--Copyright &#169; AudioFile, Portland, Maine", 'title': 'Classic Connolly Boxed Set (Vol 1 &amp; 2)', 'imUrl': 'http://ecx.images-amazon.com/images/I/51M65KR89XL.jpg', 'salesRank': {'Books': 9318563}, 'categories': [['Books']]}
{'asin': '0001047566', 'salesRank': {'Books': 3628249}, 'imUrl': 'http://ecx.images-amazon.com/images/I/51FWARNTHCL.jpg', 'categories': [['Books']], 'title': 'Hand in Glove'}
{'asin': '0001053396', 'description': 'Writing poetry has always been a way to express what is going on in the world around us. Unfortunately, sometimes what is around us is war. Acclaimed British actor Paul McGann reads poems that date from the eighteenth century to modern times in this moving audio anthology. McGann is originally from Liverpool, and he still retains a slight Northern accent. Its lilting cadence blends well with the rhythm and worldliness of these powerful poems. Although some of the pieces are well known, others are less so, and this makes the collection even more intriguing for lovers of literature.  R.A.P. &copy; AudioFile 2001, Portland, Maine--Copyright &#169; AudioFile, Portland, Maine', 'title': 'War Poems: An Anthology of Poetry from the 18th Cantury to the Present Day', 'price': 17.99, 'imUrl': 'http://ecx.images-amazon.com/images/I/51WTKK4V2DL.jpg', 'salesRank': {'Books': 12249714}, 'categories': [['Books']]}
{'asin': '0000913154', 'title': 'The Way Things Work: An Illustrated Encyclopedia of Technology', 'price': 23.26, 'imUrl': 'http://ecx.images-amazon.com/images/I/7113akhDnTL.jpg', 'related': {'also_bought': ['0590429892', '1114119512', 'B000HW2YQE', '0395938473', '0395428572', '0449208133', '0486217094', '0618233784', '0486443604', '1856698769', '0942364155', '0936070129', '0671224549'], 'buy_after_viewing': ['0395938473', 'B000GP0CT8', '0590429892', '1114119512']}, 'salesRank': {'Books': 455782}, 'categories': [['Books']]}
{'asin': '0000032050', 'title': 'Adult Ballet Tutu Purple', 'price': 12.85, 'imUrl': 'http://ecx.images-amazon.com/images/I/41TxNYG8cwL._SX342_.jpg', 'related': {'also_bought': ['B00D2JSRFQ', 'B00D2JTMS2', '0000032042', '0000032034', 'B00D0FDUAY', 'B00D2JRWWA', 'B00D0FIIJM', 'B00D0DJAEG', 'B00D0F450I', 'B00FNNFXAG', '0000032069', 'B00JHNSNSM', 'B00D0FCQQI', 'B009QVVPM6', 'B00H3RYN3I', 'B004PYEE8G', 'B00EON0SJ2', 'B0079MCIMU', 'B00D0D5F6S', 'B005HMHOQ4', 'B0046W9T8C', 'B001GTKPDQ', 'B002RHLXKU', 'B002BZX8Z6', 'B00E1YRI4C', 'B009QVW5FM', 'B005C4Y4F6', 'B002C3Y6WG', 'B001YHX45G', 'B00DPM8UWA', 'B009V5DTDA', 'B00EOOR812', 'B00G9QRLNI', 'B003AVKOP2', 'B00JMBEZZY', 'B007F2H4PU', 'B004YV8M88', 'B003IRFOU8', 'B008S9PLZ4', 'B009QVQZ3K', 'B009MFI4FC', 'B00K189G60', 'B00BNRKT6E', 'B00AHJCTF8', 'B00IOHJ7HS', 'B009K8XS0M', 'B00DPYOB2Q', 'B009QVCTTY', 'B002YS7AUO', 'B002SWWY3E', 'B005JJDKPO', 'B00JHONN1S', 'B00LIPP4VG', 'B002S3QECA', 'B007JYBGCQ', 'B002YSETF8', 'B0034E81U0', 'B009QVOMSK', 'B003AVNY6I', 'B007M8RZG0', 'B007IEFT84', 'B003IEDM9Q', 'B004SVOIHS', 'B002C3R5XI', 'B003ZWDIFE', 'B009FGMZ08', 'B004TK0A4S', 'B009K90F3O', 'B00BOXAJVW', 'B00GJ0XOKS', 'B001VDR42M', '1416970797', 'B0033II4NG', 'B00BITBIB2', 'B009QVWIQ8', 'B000J09OV2', 'B003O86MB6', 'B00430ALB6', 'B003ILA0L2', 'B00KF54D6W', 'B00CQGUSYY', 'B005RTJ438', 'B0071KR2LC', 'B002XZMGGQ', 'B0092BWWG8', 'B000VLS7BM', 'B009MDB6FE'], 'also_viewed': ['B00D2JTMS2', 'B00D2JSRFQ', 'B004PYEE8G', '0000032042', '0000032034', 'B00D0FIIJM', 'B00D0FDUAY', 'B00D2JRWWA', 'B00JHNSNSM', 'B00D0FCQQI', 'B00D0DJAEG', 'B00FNNFXAG', 'B00H3RYN3I', 'B00D0F450I', 'B003AVNY6I', 'B00GOR07RE', 'B00DPM8UWA', 'B0079MCIMU', 'B002C3Y6WG', 'B007IEFT84', 'B008F0SU0Y', 'B00EON0SJ2', 'B005C4Y4F6', 'B00HSOJJ94', '0000032069', 'B00K18LJ6U', 'B00JHONN1S', 'B002BZX8Z6', 'B003AVKOP2', 'B00IIK61WA', 'B0071KR2LC', 'B00I3PV0US', 'B009RXWNSI', 'B00GTEXPOE', 'B00KF54D6W', 'B00CSFEENY', 'B007OGJ2DE', 'B00E1YRI4C', 'B008F0SMUC', 'B00KZN6IVW', 'B005F50FXC', 'B005HMHOQY', 'B00H7NF9TK', 'B00KZN6RVI', 'B007R2RM8W', 'B00JMX4CCS', 'B00IJVASUE', 'B0054TBWKO', 'B00J6NY1FW', 'B003WFSLBA', 'B003WFQ42S', 'B00HETH828', 'B009V5EAB0', 'B00DPPRW2G', 'B0043007YW', 'B007IEFTO8', 'B0083OQ31A', 'B00DFYIXPM', 'B00C0PLENA'], 'bought_together': ['B00D2JTMS2', 'B00D2JSRFQ', '0000032042', '0000032034']}, 'brand': 'BubuBibi', 'categories': [['Sports & Outdoors', 'Other Sports', 'Dance', 'Clothing', 'Girls', 'Skirts']]}
{'asin': '0001072986', 'description': 'William Shakespeare is widely regarded as the greatest playwright the world has seen. He produced an astonishing amount of work; 37 plays, 154 sonnets, and 5 poems. He died on 23rd April 1616, aged 52, and was buried in the Holy Trinity Church, Stratford.', 'title': 'As You Like it: Complete &amp; Unabridged', 'imUrl': 'http://ecx.images-amazon.com/images/I/51X8Z6CJ10L.jpg', 'salesRank': {'Books': 8296784}, 'categories': [['Books']]}
{'asin': '0001053744', 'categories': [['Books']], 'description': "While many readers are familiar with SIR GAWAIN AND THE GREEN KNIGHT (and perhaps even Tolkien's translation), these poems from the same fourteenth-century manuscript are less well known. PEARL the longer of the two, is an elegy for the poet's baby daughter, told in alliterative verse. SIR ORFEO is a Celtic version of the Greek myth of Orpheus and Eurydice, complete with a happy ending that the older story lacks. Terry Jones, former member of Monty Python and a medieval scholar to boot, sounds perfectly comfortable with the rhythms and language. One even gets a taste of the original Middle English on the final side, when Jones puts these works into context by reading Tolkien's own introductions.  D.B. &copy; AudioFile 2001, Portland, Maine--Copyright &#169; AudioFile, Portland, Maine", 'title': 'Pearl and Sir Orfeo', 'price': 6.05, 'salesRank': {'Books': 5665835}, 'imUrl': 'http://ecx.images-amazon.com/images/I/712C-G3XiTL.jpg', 'related': {'also_viewed': ['0345277600'], 'buy_after_viewing': ['0312248733', '0345277600', '0140442898']}}
{'asin': '0001055178', 'categories': [['Books']], 'description': 'Beryl Bainbridge seems drawn to disaster. First she tackled the  unfortunate Scott expedition to the South Pole inThe Birthday Boys; later (but emphatically pre-DiCaprio) came the sinking of the Titanic, inEvery Man for Himself. Now, in her 3rd historical novel (and her 16th overall), she takes on the Crimean War, and the result is a slim, gripping volume with all of the doomed intensity of the Light Brigade\'s charge--but, thankfully, without the Tennysonian bombast. "Some pictures," a character confides, "would only cause alarm to ordinary folk." There\'s a warning concealed here, and one that easily disturbed readers would do well to heed:Master Georgieis intense, disturbing, revelatory--and not always pretty to look at.Bainbridge\'s narrative circles round the enigmatic figure of George Hardy, a surgeon, amateur photographer, alcoholic, and repressed homosexual who counters the dissipation of his prosperous Liverpool life by heading for the Crimean Peninsula in 1854. His journey and subsequent tour of duty are told in three very different voices: Myrtle, an orphan whose lifelong loyalty to her "Master Georgie" becomes an overriding obsession; Pompey Jones, street urchin, fire-eater, photographer, and George\'s sometime lover; and Dr. Potter, George\'s scholarly brother-in-law, whose retreat from the war\'s carnage and into books takes on a tinge of madness.United by a sudden death in a Liverpool brothel in 1846, these characters plumb the curious workings of love, war, class, and fate. In between, Bainbridge frames an unforgettable series oftableaux morts: a dying soldier, one lens of his glasses "fractured into a spider\'s web"; a decapitated leg, toes "poking through the shreds of a cavalry boot"; two dead men "on their knees, facing one another, propped up by the pat-a-cake thrust of their hands." Glimpsed as if sidewise and then passed over in language that is as understated as it is lovely, these are images that sear into the brain.Master Georgieis full of such moments, horrors painted with an exquisite brush.--Mary Park--This text refers to an out of print or unavailable edition of this title.', 'title': 'Master Georgie', 'price': 16.95, 'salesRank': {'Books': 14149327}, 'imUrl': 'http://ecx.images-amazon.com/images/I/51ZSC6TKS3L.jpg', 'related': {'also_viewed': ['0349116156', '0307947726', '0786702079', '0786701463', '0786707739', 'B001IDZK0I', '0226743497', '0786703229', '0802142818', '0375700234', '0679731369', '0812976533', '0385722109', '1609450868', '1416562605', 'B000GH2YRY', '0679777504', '1590170180', 'B001LF2H7W', '0374526400', '0807608815', '1573225436', '1609450566', 'B003H4RCJS', '1586420046', '0143124870', '0571319661', '0385474547', '0140092552', '0316074314'], 'buy_after_viewing': ['0349116156', '1609450868', '0307947726', 'B008SM8T5K']}}
{'asin': '0001064487', 'title': 'Celebremos Su Gloria', 'imUrl': 'http://ecx.images-amazon.com/images/I/41bI6DhG7SL.jpg', 'related': {'also_viewed': ['9589269117', '9589269125', '9589269109', '9589269273', '9588201748'], 'buy_after_viewing': ['9589269117', '9589269125', '9589269109']}, 'salesRank': {'Books': 1549956}, 'categories': [['Books']]}
{'asin': '0001042335', 'description': 'William Shakespeare is widely regarded as the greatest playwright the world has seen. He produced an astonishing amount of work; 37 plays, 154 sonnets, and 5 poems. He died on 23rd April 1616, aged 52, and was buried in the Holy Trinity Church, Stratford.', 'title': 'Hamlet: Complete &amp; Unabridged', 'imUrl': 'http://ecx.images-amazon.com/images/I/51ZSAPAXN4L.jpg', 'salesRank': {'Books': 4849400}, 'categories': [['Books']]}
{'asin': '0000032050', 'title': 'Adult Ballet Tutu Purple', 'price': 12.85, 'imUrl': 'http://ecx.images-amazon.com/images/I/41TxNYG8cwL._SX342_.jpg', 'related': {'also_bought': ['B00D2JSRFQ', 'B00D2JTMS2', '0000032042', '0000032034', 'B00D0FDUAY', 'B00D2JRWWA', 'B00D0FIIJM', 'B00D0DJAEG', 'B00D0F450I', 'B00FNNFXAG', '0000032069', 'B00JHNSNSM', 'B00D0FCQQI', 'B009QVVPM6', 'B00H3RYN3I', 'B004PYEE8G', 'B00EON0SJ2', 'B0079MCIMU', 'B00D0D5F6S', 'B005HMHOQ4', 'B0046W9T8C', 'B001GTKPDQ', 'B002RHLXKU', 'B002BZX8Z6', 'B00E1YRI4C', 'B009QVW5FM', 'B005C4Y4F6', 'B002C3Y6WG', 'B001YHX45G', 'B00DPM8UWA', 'B009V5DTDA', 'B00EOOR812', 'B00G9QRLNI', 'B003AVKOP2', 'B00JMBEZZY', 'B007F2H4PU', 'B004YV8M88', 'B003IRFOU8', 'B008S9PLZ4', 'B009QVQZ3K', 'B009MFI4FC', 'B00K189G60', 'B00BNRKT6E', 'B00AHJCTF8', 'B00IOHJ7HS', 'B009K8XS0M', 'B00DPYOB2Q', 'B009QVCTTY', 'B002YS7AUO', 'B002SWWY3E', 'B005JJDKPO', 'B00JHONN1S', 'B00LIPP4VG', 'B002S3QECA', 'B007JYBGCQ', 'B002YSETF8', 'B0034E81U0', 'B009QVOMSK', 'B003AVNY6I', 'B007M8RZG0', 'B007IEFT84', 'B003IEDM9Q', 'B004SVOIHS', 'B002C3R5XI', 'B003ZWDIFE', 'B009FGMZ08', 'B004TK0A4S', 'B009K90F3O', 'B00BOXAJVW', 'B00GJ0XOKS', 'B001VDR42M', '1416970797', 'B0033II4NG', 'B00BITBIB2', 'B009QVWIQ8', 'B000J09OV2', 'B003O86MB6', 'B00430ALB6', 'B003ILA0L2', 'B00KF54D6W', 'B00CQGUSYY', 'B005RTJ438', 'B0071KR2LC', 'B002XZMGGQ', 'B0092BWWG8', 'B000VLS7BM', 'B009MDB6FE'], 'also_viewed': ['B00D2JTMS2', 'B00D2JSRFQ', 'B004PYEE8G', '0000032042', '0000032034', 'B00D0FIIJM', 'B00D0FDUAY', 'B00D2JRWWA', 'B00JHNSNSM', 'B00D0FCQQI', 'B00D0DJAEG', 'B00FNNFXAG', 'B00H3RYN3I', 'B00D0F450I', 'B003AVNY6I', 'B00GOR07RE', 'B00DPM8UWA', 'B0079MCIMU', 'B002C3Y6WG', 'B007IEFT84', 'B008F0SU0Y', 'B00EON0SJ2', 'B005C4Y4F6', 'B00HSOJJ94', '0000032069', 'B00K18LJ6U', 'B00JHONN1S', 'B002BZX8Z6', 'B003AVKOP2', 'B00IIK61WA', 'B0071KR2LC', 'B00I3PV0US', 'B009RXWNSI', 'B00GTEXPOE', 'B00KF54D6W', 'B00CSFEENY', 'B007OGJ2DE', 'B00E1YRI4C', 'B008F0SMUC', 'B00KZN6IVW', 'B005F50FXC', 'B005HMHOQY', 'B00H7NF9TK', 'B00KZN6RVI', 'B007R2RM8W', 'B00JMX4CCS', 'B00IJVASUE', 'B0054TBWKO', 'B00J6NY1FW', 'B003WFSLBA', 'B003WFQ42S', 'B00HETH828', 'B009V5EAB0', 'B00DPPRW2G', 'B0043007YW', 'B007IEFTO8', 'B0083OQ31A', 'B00DFYIXPM', 'B00C0PLENA'], 'bought_together': ['B00D2JTMS2', 'B00D2JSRFQ', '0000032042', '0000032034']}, 'brand': 'BubuBibi', 'categories': [['Sports & Outdoors', 'Other Sports', 'Dance', 'Clothing', 'Girls', 'Skirts']]}
{'asin': '0001072986', 'description': 'William Shakespeare is widely regarded as the greatest playwright the world has seen. He produced an astonishing amount of work; 37 plays, 154 sonnets, and 5 poems. He died on 23rd April 1616, aged 52, and was buried in the Holy Trinity Church, Stratford.', 'title': 'As You Like it: Complete &amp; Unabridged', 'imUrl': 'http://ecx.images-amazon.com/images/I/51X8Z6CJ10L.jpg', 'salesRank': {'Books': 8296784}, 'categories': [['Books']]}
{'asin': '0001053744', 'categories': [['Books']], 'description': "While many readers are familiar with SIR GAWAIN AND THE GREEN KNIGHT (and perhaps even Tolkien's translation), these poems from the same fourteenth-century manuscript are less well known. PEARL the longer of the two, is an elegy for the poet's baby daughter, told in alliterative verse. SIR ORFEO is a Celtic version of the Greek myth of Orpheus and Eurydice, complete with a happy ending that the older story lacks. Terry Jones, former member of Monty Python and a medieval scholar to boot, sounds perfectly comfortable with the rhythms and language. One even gets a taste of the original Middle English on the final side, when Jones puts these works into context by reading Tolkien's own introductions.  D.B. &copy; AudioFile 2001, Portland, Maine--Copyright &#169; AudioFile, Portland, Maine", 'title': 'Pearl and Sir Orfeo', 'price': 6.05, 'salesRank': {'Books': 5665835}, 'imUrl': 'http://ecx.images-amazon.com/images/I/712C-G3XiTL.jpg', 'related': {'also_viewed': ['0345277600'], 'buy_after_viewing': ['0312248733', '0345277600', '0140442898']}}
{'asin': '0001055178', 'categories': [['Books']], 'description': 'Beryl Bainbridge seems drawn to disaster. First she tackled the  unfortunate Scott expedition to the South Pole inThe Birthday Boys; later (but emphatically pre-DiCaprio) came the sinking of the Titanic, inEvery Man for Himself. Now, in her 3rd historical novel (and her 16th overall), she takes on the Crimean War, and the result is a slim, gripping volume with all of the doomed intensity of the Light Brigade\'s charge--but, thankfully, without the Tennysonian bombast. "Some pictures," a character confides, "would only cause alarm to ordinary folk." There\'s a warning concealed here, and one that easily disturbed readers would do well to heed:Master Georgieis intense, disturbing, revelatory--and not always pretty to look at.Bainbridge\'s narrative circles round the enigmatic figure of George Hardy, a surgeon, amateur photographer, alcoholic, and repressed homosexual who counters the dissipation of his prosperous Liverpool life by heading for the Crimean Peninsula in 1854. His journey and subsequent tour of duty are told in three very different voices: Myrtle, an orphan whose lifelong loyalty to her "Master Georgie" becomes an overriding obsession; Pompey Jones, street urchin, fire-eater, photographer, and George\'s sometime lover; and Dr. Potter, George\'s scholarly brother-in-law, whose retreat from the war\'s carnage and into books takes on a tinge of madness.United by a sudden death in a Liverpool brothel in 1846, these characters plumb the curious workings of love, war, class, and fate. In between, Bainbridge frames an unforgettable series oftableaux morts: a dying soldier, one lens of his glasses "fractured into a spider\'s web"; a decapitated leg, toes "poking through the shreds of a cavalry boot"; two dead men "on their knees, facing one another, propped up by the pat-a-cake thrust of their hands." Glimpsed as if sidewise and then passed over in language that is as understated as it is lovely, these are images that sear into the brain.Master Georgieis full of such moments, horrors painted with an exquisite brush.--Mary Park--This text refers to an out of print or unavailable edition of this title.', 'title': 'Master Georgie', 'price': 16.95, 'salesRank': {'Books': 14149327}, 'imUrl': 'http://ecx.images-amazon.com/images/I/51ZSC6TKS3L.jpg', 'related': {'also_viewed': ['0349116156', '0307947726', '0786702079', '0786701463', '0786707739', 'B001IDZK0I', '0226743497', '0786703229', '0802142818', '0375700234', '0679731369', '0812976533', '0385722109', '1609450868', '1416562605', 'B000GH2YRY', '0679777504', '1590170180', 'B001LF2H7W', '0374526400', '0807608815', '1573225436', '1609450566', 'B003H4RCJS', '1586420046', '0143124870', '0571319661', '0385474547', '0140092552', '0316074314'], 'buy_after_viewing': ['0349116156', '1609450868', '0307947726', 'B008SM8T5K']}}
{'asin': '0001064487', 'title': 'Celebremos Su Gloria', 'imUrl': 'http://ecx.images-amazon.com/images/I/41bI6DhG7SL.jpg', 'related': {'also_viewed': ['9589269117', '9589269125', '9589269109', '9589269273', '9588201748'], 'buy_after_viewing': ['9589269117', '9589269125', '9589269109']}, 'salesRank': {'Books': 1549956}, 'categories': [['Books']]}
{'asin': '0001042335', 'description': 'William Shakespeare is widely regarded as the greatest playwright the world has seen. He produced an astonishing amount of work; 37 plays, 154 sonnets, and 5 poems. He died on 23rd April 1616, aged 52, and was buried in the Holy Trinity Church, Stratford.', 'title': 'Hamlet: Complete &amp; Unabridged', 'imUrl': 'http://ecx.images-amazon.com/images/I/51ZSAPAXN4L.jpg', 'salesRank': {'Books': 4849400}, 'categories': [['Books']]}
{'asin': '0000202010', 'salesRank': {'Books': 1455209}, 'imUrl': 'http://ecx.images-amazon.com/images/I/516Xv4rbRoL.jpg', 'categories': [['Books']], 'title': 'The Laurel &amp; Hardy Book (The Curtis Film Series)'}
{'asin': '0001057138', 'salesRank': {'Books': 5457145}, 'imUrl': 'http://ecx.images-amazon.com/images/I/41K9BHNH7CL.jpg', 'categories': [['Books']], 'title': 'Classic Connolly in Words and Music (HarperCollinsComedy)'}
{'asin': '000136118X', 'description': 'One, Two, Guess Who? by Colin and Jacqui Hawkins turns counting to 10 into a game. A pair of numbers is presented in a rhyme with a clue: "Who found the slipper left behind on the stairs? The Ugly Sisters said it was theirs." Three choices appear on a flap with the answer underneath, "It was Prince Charming who came to call,/ carrying the slipper last at the ball." Children can go from one to 10 all over again on the last pages, which briefly recap the number rhyme and the objects seen.Copyright 2001 Cahners Business Information, Inc.--This text refers to an out of print or unavailable edition of this title.', 'title': 'One, Two, Guess Who?', 'imUrl': 'http://ecx.images-amazon.com/images/I/51HK6S3HJNL.jpg', 'salesRank': {'Books': 8798712}, 'categories': [['Books']]}
{'asin': '0000000868', 'title': 'Foot Rot of Piper nigrum. L. (Phytopathological Paper)', 'price': 21.85, 'imUrl': 'http://ecx.images-amazon.com/images/I/41K1RtF0J0L.jpg', 'salesRank': {'Books': 14161827}, 'categories': [['Books']]}
{'asin': '0000695009', 'salesRank': {'Movies & TV': 1022732}, 'imUrl': 'http://g-ecx.images-amazon.com/images/G/01/x-site/icons/no-img-sm._CB192198896_.gif', 'categories': [['Movies & TV', 'Movies']], 'title': 'Understanding Seizures and Epilepsy DVD'}
{'asin': '0001053655', 'title': 'Who on Earth is Tom Baker?', 'imUrl': 'http://ecx.images-amazon.com/images/I/41C0C3DKRWL.jpg', 'related': {'buy_after_viewing': ['0571230547', '1845134885']}, 'salesRank': {'Books': 3843450}, 'categories': [['Books']]}
{'asin': '0001360000', 'categories': [['Books']], 'description': 'Judith Kerr&#8217;s best&#8211;selling adventures of that endearing (and exasperating) cat Mog have entertained children for more than 30 years. Now, even infants and toddlers can enjoy meeting this loveable feline. These sturdy little board books&#8212;with their bright, simple pictures, easy text, and hand&#8211;friendly formats&#8212;are just the thing to delight the very young. Ages 6 months&#8211;2 years.', 'title': "Mog's Kittens", 'price': 10.76, 'salesRank': {'Books': 1760368}, 'imUrl': 'http://ecx.images-amazon.com/images/I/514Y3NCWBTL.jpg', 'related': {'also_bought': ['0007171285', '0007347049', '0007171331', '0007117523', '0007347030', '000717134X', '0007228953', '0007193661', '0007167059', '0007171315', '0007171366', '0007149697', '0001374761'], 'buy_after_viewing': ['0007117523', '0007171285', '0007171331', '0007171366']}}
{'asin': '0000038504', 'title': 'Double-Speak: From Revenue Enhancement to Terminal Living--How Government, Business, Advertisers and Others Use Language to Deceive You', 'imUrl': 'http://ecx.images-amazon.com/images/I/51x9TcnJXiL._SL500_.jpg', 'related': {'also_viewed': ['0060161345', '0060928395'], 'buy_after_viewing': ['0060161345']}, 'salesRank': {'Books': 3472679}, 'categories': [['Books']]}
{'asin': '0001203088', 'title': "Hilda Boswell's Omnibus - A Treasury of Favorites", 'imUrl': 'http://ecx.images-amazon.com/images/I/41oE0tqP3zL.jpg', 'related': {'also_bought': ['0001203010', '083174474X']}, 'salesRank': {'Books': 859965}, 'categories': [['Books']]}
{'asin': '0001061100', 'salesRank': {'Books': 3213316}, 'imUrl': 'http://ecx.images-amazon.com/images/I/61Y8fD-3reL.jpg', 'categories': [['Books']], 'title': 'Chess for Children'}
{'asin': '000107461X', 'salesRank': {'Movies & TV': 954116}, 'imUrl': 'http://ecx.images-amazon.com/images/I/41WY47gLVtL.jpg', 'categories': [['Movies & TV', 'Movies']], 'title': 'Live in Houston [VHS]'}
{'asin': '0001018043', 'description': 'Grade 3-6-In this fast-paced fantasy, a neglected wooden horse is changed back into the beautiful mare it once was, through the loving care of a shy, lonely, preadolescent girl. Irina sees the old rocking horse in a junkstore window and decides she must have it. The proprietor, sensing her need for it, gives Bella to her, and tells her about a live Bella, a beautiful, once-wild horse that used to belong to a local farmer who mistreated her. As the wooden horse gradually comes to life, Irina blossoms. She is happier than she has ever been, especially when her Bella takes her on thrilling midnight rides. One cold winter night, the animal leaves the child to run through the hills with a herd of wild horses. Irina is devastated. Too late she realizes she has not heeded the storekeeper\'s warning "Never say that any creature on this earth is yours...." She withdraws into herself again-until Bella returns, bringing her injured foal for Irina to nurse. This time she promises herself to let it go when it is grown. In so doing, she frees herself to grow up. The message may seem obvious to some, but that will not deter young horse lovers and beginning readers of fantasy, who will be absorbed by the details of equistrian care, the magic of the animal\'s transformation, and the excitement of the late-night rides. The many fine black-and-white drawings convey Irina\'s sadness, Bella\'s magical changes, and the strong energy of the galloping horses.Virginia Golodetz, St. Michael\'s College, Winooski, VTCopyright 1993 Reed Business Information, Inc.--This text refers to an out of print or unavailable edition of this title.', 'title': 'The Enchanted Horse', 'price': 8.09, 'salesRank': {'Books': 13835337}, 'categories': [['Books']]}
{'asin': '0000143529', 'categories': [['Movies & TV', 'Movies']], 'description': 'Disc 1: Flour Power (Scones; Shortcakes; Southern Biscuits; Salmon Turnovers; Fruit Tart; Funnel Cake; Sweet or Savory; Pte  Choux) Disc 2: Super Sweets 4 (Banana Spitsville; Burned Peach Ice Cream; Chocolate Taffy; Acid Jellies; Peanut Brittle; Chocolate Fudge; Peanut Butter Fudge) Disc 3: Super Sweets 5 (Lemon Meringue Pie; Pie Crust; Yeast Doughnuts; Doughnut Glaze; Chocolate Doughnut Glaze; Sugar Cookies; Royal Icing; Chocolate Peppermint Pinwheel Cookies)', 'title': 'My Fair Pastry (Good Eats Vol. 9)', 'price': 19.99, 'salesRank': {'Movies & TV': 463562}, 'imUrl': 'http://ecx.images-amazon.com/images/I/51QY79CDfjL._SY300_.jpg', 'related': {'also_bought': ['B000NR4CRM', 'B0019BK3KQ', 'B000PNECNI', 'B000PNUILI', 'B0018Y5NVI', 'B000UMM9UC', 'B000PMPV6G', 'B001UFO924', 'B0019BIB4Q', '0000143499', 'B000P1CKES', 'B000UMMB5K', 'B002VZUC32'], 'buy_after_viewing': ['B0018Y5NVI', 'B003RLLSWI', 'B002N30SRC', 'B002OXET30']}}
{'asin': '0000477141', 'title': 'MKSAP 15 Audio Companion', 'price': 41.22, 'imUrl': 'http://ecx.images-amazon.com/images/I/51ky-L29jTL.jpg', 'related': {'also_viewed': ['000047715X', '1934465259', '1505610001', '1934465267'], 'buy_after_viewing': ['000047715X', '1934465542', '1934465259', '1607148439']}, 'salesRank': {'Books': 3088988}, 'categories': [['Books']]}
{'asin': '0001437879', 'salesRank': {'Books': 6887541}, 'imUrl': 'http://ecx.images-amazon.com/images/I/51PA8hajWWL._SL500_.jpg', 'categories': [['Books']], 'title': 'Great Hymns of the Faith: King James Responsive Readings'}
{'asin': '0001035649', 'salesRank': {'Books': 485920}, 'imUrl': 'http://ecx.images-amazon.com/images/I/51P6XDFRVKL.jpg', 'categories': [['Books']], 'title': 'Under Milk Wood: Dylan Thomas &amp; the Original Cast'}
{'asin': '0001381245', 'title': 'Misty of Chincoteague', 'price': 5.47, 'imUrl': 'http://ecx.images-amazon.com/images/I/A1%2B%2BKHnzuVL.jpg', 'related': {'also_bought': ['1439596867', 'B001E1HCR8', '141783241X', '0756980976', '0689852797', '1416927875', '1416927883', '0528820508'], 'buy_after_viewing': ['1416927832', '1416927883', 'B001E1HCR8', '043944036X']}, 'salesRank': {'Books': 735776}, 'categories': [['Books']]}
{'asin': '000102521X', 'description': "For lovers of extravagant words and action charged with mystery and passion, Mr Jarvis must be hard to beat.' Times Educational Supplement 'Jarvis creates a rich, intricate world... well worth reading.' The Daily Telegraph 'The best one yet!' 12-yr old fan, Tunbridge Wells", 'title': 'The Fatal Strand (Tales from the Wyrd Museum)', 'imUrl': 'http://ecx.images-amazon.com/images/I/516TRJBF9XL.jpg', 'salesRank': {'Books': 13970164}, 'categories': [['Books']]}
{'asin': '0001371045', 'title': "Hilda Boswell's treasury of children's stories: A new anthology of stories for the young", 'imUrl': 'http://ecx.images-amazon.com/images/I/81VxVmFrJaL.jpg', 'related': {'also_bought': ['0001203010', '083174474X'], 'buy_after_viewing': ['0001203010']}, 'salesRank': {'Books': 3168215}, 'categories': [['Books']]}
{'asin': '0001468685', 'salesRank': {'Books': 2714140}, 'imUrl': 'http://ecx.images-amazon.com/images/I/71eeMmDZhTL.jpg', 'categories': [['Books']], 'title': 'Suddenly One Was Taken!'}
{'asin': '0000031887', 'related': {'also_bought': ['0000031852', '0000031895', '0000031909', 'B00D2K1M3O', 'B00D10CLVW', 'B003AVKOP2', 'B00D103F8U', 'B00613WDTQ', 'B008F0SU0Y', 'B00D23MC6W', 'B00D0GCI8S', 'B00E1YRI4C', 'B008UBQZKU', 'B003AVEU6G', 'B008F0SMUC', 'B002C3Y6WG', 'B005JJ275S', 'B00D0WDS9A', 'B00EN6QXI0', 'B00D0ZF44Y', 'B00D2K0PA0', 'B00HSOJB9M', 'B00CF7G0UA', 'B003IEDM9Q', 'B005JJ274Y', 'B000G8GME4', 'B000IRG356', 'B003AVNY6I', 'B003WFQ42S', 'B005JJ2762', 'B00CEUWY8K', '0375843930', 'B00AFDOPDA', 'B00613VNL0', 'B004JBEYC6', 'B009QVCTTY', 'B00I1W2E1C', '0375851682', 'B005JJ2758', 'B002R0FABA', 'B002GZPTRQ', 'B005Z2UDEG', 'B002R0FA24', 'B002GZGI4E', 'B00CEUX0D8', 'B001V5XKC8', 'B00HSC8O74', 'B003UM99FC', 'B00538F5OK', 'B008LOSB2Q', 'B003ILA0L2', 'B002G9UFNK', 'B007Z7HSFG', 'B007XAI4LW', 'B004LHZ1NY', 'B003LTOZK8', '0000032034', 'B00CEV86I6', 'B003IRFOU8', 'B00BC4GY9Y', 'B00DJB65ME', 'B005BGOWJ8', 'B005Y0QYHY', 'B00498HUQ6', 'B0079MHVEA', 'B00ATBQSKG', 'B00I1VZPVY', 'B001QKHXEE', 'B004PEI45U', 'B000NZT2H4', 'B008C7PHOC', 'B00ATBQSL0', 'B00A8PUJ62', '0448408775', 'B008CLA6GW', 'B00DSJ6QGW', 'B008F0SY6O', 'B002R0F7FE', 'B00FAZ5ZE6', 'B00D8ERLL6', 'B008X6CBS2', 'B00D0FCQQI', 'B008UD01L2', 'B00D9C1WBM', 'B000VLO9JQ', 'B00CEUWUZC', 'B001GTKPEK', 'B002SJ7N42', 'B008HA0BDG', 'B000KIJP2Q', 'B00427XACM', 'B004BFI994', 'B00D2JTMS2', 'B001T9NUFS', 'B0046W9T8C'], 'also_viewed': ['B00E1YRI4C', 'B00D23MC6W', 'B00AFDOPDA', 'B00538F5OK', 'B003AVKOP2', 'B008F0SU0Y', 'B004303OEW', 'B002GZPTRQ', 'B002GZGI4E', 'B00HSOJB9M', 'B003IEDM9Q', 'B008F0SMUC', 'B005C4Y4F6', 'B008UD01L2', 'B0071KR2LC', 'B00D0FCQQI', 'B004PYEE8G', 'B003AVNY6I', 'B002C3Y6WG', 'B003L2OASM', 'B00CEUWTFS', 'B004YHFSIO', 'B009RXWNSI', 'B00D2JSRFQ', 'B00I2EOG92', 'B00K18LJ6U', 'B00JHNSNSM', 'B0054TBWKO', 'B003AVEU6G', 'B00CEUWUZC', 'B00D103F8U', 'B00D2JTMS2', 'B008BMGHM4', 'B00CEUX0D8', 'B00JMX4CCS', 'B003WFSLBA', 'B00CEUWY8K', '0000032050', 'B00GOR07RE', 'B009V5DTDA', '0000032042', 'B00I3OX1II', 'B008X6CBS2', 'B007XAI4LW', 'B008UBQZKU', 'B00DPLLQR2', 'B007XAI53E', '0000032034', 'B00K18LKX2', 'B00IIK61WA', '0000031852', 'B004PEI45K', '0000031895', 'B00CEUX4QQ', 'B005HMHOQY', 'B008UBG5IW', 'B00E1Q66BG', 'B00HSOJKN4', 'B004ILT36Y'], 'bought_together': ['B00D23MC6W']}, 'title': 'Ballet Dress-Up Fairy Tutu', 'price': 6.79, 'salesRank': {'Sports &amp; Outdoors': 8547}, 'imUrl': 'http://ecx.images-amazon.com/images/I/314qZjYevsL.jpg', 'brand': 'Boutique Cutie', 'categories': [['Clothing, Shoes & Jewelry', 'Girls', 'Clothing', 'Active', 'Active Skirts']], 'description': 'This adorable basic ballerina tutu is perfect for dance recitals. Fairy Princes Dress up, costume, play and much. Comes individually packaged. Use for a Tinkerbell dress up accessory and watch her flutter excitedly for hours in her tutu. Very soft elastic waist that is trimmed in satin and stretches to fit from an average size 3 to a size 8.'}
{'asin': '0000143502', 'categories': [['Movies & TV', 'Movies']], 'description': 'Rise and Swine (Good Eats Vol. 7) includes bonus footage "Ask Alton" and 3 discs. Disc 1: Breakfast Eats 3 (Bacon Vinaigrette with Grilled Radicchio; Scrap Iron Chef\'s Bacon; Honey Mustard Cure; Molasses Black Pepper Cure; Red Pepper Brine; Soy Honey Brine; Omelet; Omelet for a Crowd; Frittata; Blueberry Muffins; And More...) Disc 2: Fruit Fest (It\'s a Wonderful Waldorf; 10 Minute Applesauce; Baker, Baker; Clotted Cream; Macerated Strawberries; Strawberry Pudding; Frozen Strawberries; Banana Ice Cream; Bananas Foster; Fried Plantains; And more...) Disc 3: Manly Eats (Sirloin Steak; Skirt Steak; Pulled Pork; Corn Dogs; Mini Man Burgers; And More...)', 'title': 'Rise and Swine (Good Eats Vol. 7)', 'price': 62.51, 'salesRank': {'Movies & TV': 467172}, 'imUrl': 'http://ecx.images-amazon.com/images/I/51NQ%2B7AMXpL._SY300_.jpg', 'related': {'also_bought': ['B0018Y5NVI', '0000143499', 'B000NR4CRM', 'B000PNUILI', 'B004NKINFM', 'B002VZUC32', 'B000UMMB5K', 'B000PMPV6G', 'B0019BK3KQ', 'B000UMM9UC', 'B000P1CKES', 'B0019BK1SU', 'B000UMMA8I', 'B0019BIB4Q', 'B000PNECNI', 'B0019BCO44', 'B001UFO924', 'B0019BCOWG', 'B002OXKNHQ'], 'buy_after_viewing': ['B0018Y5NVI', 'B002OXKNHQ', 'B000UMMB5K', 'B000PNUILI']}}
{'asin': '0000619574', 'salesRank': {'Books': 6210147}, 'imUrl': 'http://ecx.images-amazon.com/images/I/71Yc3Bep7VL.jpg', 'categories': [['Books']], 'title': "A Diamond of Years; the Best of the Woman's Home Companion"}
{'asin': '0001473727', 'title': 'The Greatest Book on &quot;Dispensational Truth&quot; in the World', 'price': 2.99, 'imUrl': 'http://ecx.images-amazon.com/images/I/512M299KGAL.jpg', 'related': {'also_bought': ['160386489X', '1614271046', '1475009771', '1614270074', 'B000ALVEHM'], 'buy_after_viewing': ['B000ALVEHM', '1614271046', 'B00085X2O8', '1475009771']}, 'salesRank': {'Books': 1088147}, 'categories': [['Books']]}
{'asin': '0001061127', 'title': 'Chess for Young Beginners', 'imUrl': 'http://ecx.images-amazon.com/images/I/71zWyybZsqL.jpg', 'related': {'also_bought': ['1904600069'], 'buy_after_viewing': ['0812918673']}, 'salesRank': {'Books': 1682154}, 'categories': [['Books']]}
{'asin': '0001384198', 'title': 'The Little Engine That Could: Pop-up Book', 'price': 13.86, 'imUrl': 'http://ecx.images-amazon.com/images/I/81SL54R-Q0L.jpg', 'related': {'also_viewed': ['044845257X', '0448463598', '0448400715', '0763622281', '0698120132', 'B009ZMLPTE', '0689847432', '0671317741', 'B00ES26VQ8'], 'buy_after_viewing': ['044845257X', '0448463598', '0448400715', '0140501738']}, 'salesRank': {'Books': 2179336}, 'categories': [['Books']]}
{'asin': '0000191639', 'description': "Three Dr. Suess' Puzzles: Green Eggs and Ham, Favorite Friends, and One Fish Two Fish Red Fish Blue Fish", 'title': 'Dr. Suess 19163 Dr. Seuss Puzzle 3 Pack Bundle', 'price': 37.12, 'salesRank': {'Toys & Games': 612379}, 'imUrl': 'http://ecx.images-amazon.com/images/I/414PLROXy-L._SY300_.jpg', 'brand': 'Dr. Seuss', 'categories': [['Toys & Games', 'Puzzles', 'Jigsaw Puzzles']]}
{'asin': '0000230022', 'title': 'The Simple Truths of Service: Inspired by Johnny the Bagger', 'price': 6.93, 'imUrl': 'http://ecx.images-amazon.com/images/I/218uMkP0QhL.jpg', 'related': {'also_bought': ['1133188923', '0399144463', '1608100189', '0988620103', '0205097839', 'B002CSH5VU', '0071819045', '1435460065', '0688123163', '0830826769', '1578569753', 'B005OL8KC0', '0615372414', '0195289609', '0786866020', '0205742017', '0385513518', '1404100164', '1608100375', '0091816971', '068815428X', '0743256298', 'B0013PT94O', '0385523866', '1608100707', '0060937335', 'B005065TR8', '1608100863', '1608100723', '1885228678', '0470279494', 'B00847DQ70', '0312601417', '1423145844'], 'buy_after_viewing': ['0688014291', '0385513518', '0938045768', '0399144463']}, 'salesRank': {'Books': 957067}, 'categories': [['Books']]}
{'asin': '0001057324', 'salesRank': {'Books': 10330063}, 'imUrl': 'http://ecx.images-amazon.com/images/I/51t2n4sLtPL.jpg', 'categories': [['Books']], 'title': "Ardal O'Hanlon: Star of Channel 4's Father Ted in His Hilarious Stand-Up Show (HarperCollinsComedy)"}
{'asin': '0000031895', 'related': {'also_bought': ['B002BZX8Z6', 'B00JHONN1S', '0000031909', 'B008F0SU0Y', 'B003AVKOP2', 'B002C3Y6WG', 'B00D2K1M3O', 'B002YSAX58', 'B008F0SMUC', 'B00D2K0PA0', 'B003AVEU6G', 'B00HYHUHH8', '0000031852', 'B00D10CLVW', 'B002GZGI4E', 'B00D0WDS9A', 'B00E1YRI4C', 'B003IEDM9Q', 'B00D23MC6W', 'B00D103F8U', 'B00D0ZF44Y', 'B00AFDOPDA', 'B002R0FABA', 'B00KZN5J8U', 'B008UBQZKU', 'B001GTKPEK', 'B002GZPTRQ', 'B007XAI4LW', 'B009QVSFM4', 'B009QVW5FM', 'B003YK5KCG', 'B00D0GCI8S', 'B005IDQRVK', 'B000IRG356', 'B008B81LN8', 'B009QVQZ3K', 'B0046W9T8C', 'B0097K2JF8', 'B005AEBZH8', 'B002R0FA24', 'B002AWEYGW'], 'also_viewed': ['B002BZX8Z6', 'B00E1YRI4C', 'B00JHONN1S', 'B00D10CLVW', 'B00CEUX0D8', 'B00HSOJB9M', 'B008F0SY6O', 'B00AFDOPDA', 'B008F0SU0Y', 'B003WFQ42S', 'B003AVKOP2', 'B004PEI45K', 'B00GOR07RE', 'B00GOR92SO', 'B00D23MC6W', 'B009V5EAB0', 'B00JHNSNSM', 'B00FNNFXAG', 'B003IEDM9Q', 'B008F0SMUC', 'B003AVNY6I', 'B002C3Y6WG', 'B003AVEU6G', 'B002GZGI4E', 'B003WFSLBA', 'B00CEUWY8K', 'B005C4Y4F6', 'B00HSC8O74', 'B00K18LKX2', 'B002GZPTRQ', 'B00CEUWUZC', 'B00JDR95V6', 'B00J92V2SO', 'B008UBQZKU', 'B004PEI45U', '0000032042', 'B00CRBFQAO', 'B00D2JTMS2', 'B004PYEE8G', 'B00D9C32NI', 'B00CEUWTFS', 'B008UD01L2', 'B00538F5OK', 'B00I3OX1II', 'B00IIK61WA', 'B00K18LJ6U', 'B00D2JSRFQ', '0000031909', 'B00FOLK51Y', 'B00CEV7ZWE', 'B00DJF9EUK', 'B00E1Q66BG', 'B00D0WDS9A', 'B00KOH3C3Q', 'B008X6CBS2', '0000032050', 'B00KZN6RVI', 'B00CEV8366', '0000031852'], 'bought_together': ['B002BZX8Z6', 'B008F0SU0Y']}, 'title': 'Girls Ballet Tutu Neon Blue', 'price': 2.99, 'salesRank': {'Toys & Games': 36575}, 'imUrl': 'http://ecx.images-amazon.com/images/I/41Csjlr%2BxpL._SY300_.jpg', 'brand': 'BubuBibi', 'categories': [['Sports & Outdoors', 'Other Sports', 'Dance']], 'description': 'Dance tutu for girls ages 2-8 years. Perfect for dance practice, recitals and performances, costumes or just for fun!'}
{'asin': '0001382489', 'salesRank': {'Books': 4751538}, 'imUrl': 'http://ecx.images-amazon.com/images/I/51mBWBUNljL.jpg', 'categories': [['Books']], 'title': 'Huck Scarry on Wheels'}
{'asin': '0001001787', 'salesRank': {'Books': 8822152}, 'imUrl': 'http://ecx.images-amazon.com/images/I/A1wv9mXUbcL.jpg', 'categories': [['Books']], 'title': 'Sailing'}
{'asin': '0000174076', 'title': 'Evaluating Research in Academic Journals - A Practical Guide to Realistic Evaluation (5th Fifth Edition) - By Fred Pyrczak', 'price': 53.55, 'imUrl': 'http://ecx.images-amazon.com/images/I/31%2BHg%2Bum5uL.jpg', 'related': {'also_bought': ['0195335325', '1605477087', '0131757288', '1936523175', '159158700X', '1433805618', '1936523035', '1936523000', '141299098X', '080362235X', '0323067506', '1452226105', 'B008UBD6DO', '1936523124', '1936523027', '0890425558', '1593850204', '1884585884', '1567933769', '0131367390', '0137071302', '1452203407', '1412979595', '1118022025', '0558686435', '0205332927', '1412977983', '1585623857', '0078112656', '0205797253', '0495812412', '0132851024', '1412980445', '1111346550', '143380557X', '0387289860', '1412995302', '0618481109', '0323065848', '084235252X', 'B006W7OYCU', '1598849751', '1412954614', '0978718682', '0838910521', '0749459522', '1597526614', '0805816178', '0786433671', '1591586003', '1609186508', '1563249588', '155570672X'], 'buy_after_viewing': ['1936523027', '0195335325', '0131757288', '1936523000']}, 'salesRank': {'Books': 1190078}, 'categories': [['Books']]}
{'asin': '0001056107', 'description': "'A fabulous tale of the days when giants and dragons walked the kingdom' Sunday Times", 'title': 'Farmer Giles of Ham: And Other Stories', 'imUrl': 'http://ecx.images-amazon.com/images/I/51SC9FWR8RL.jpg', 'related': {'also_viewed': ['0345518845', '0345357116', '0618009361', '0547154119', '0375823735', '0345466454', '0618056998', '0345466462', '0345336062', '0618126996']}, 'salesRank': {'Books': 12617688}, 'categories': [['Books']]}
{'asin': '0000000116', 'title': 'Georgina Goodman Nelson Womens Size 8.5 Purple Regular Suede Platforms Shoes', 'imUrl': 'http://ecx.images-amazon.com/images/I/51Rbg%2BCYkIL.jpg', 'related': {'also_viewed': ['B005U9T66K', 'B00602O7PG', 'B00HFXLAZE', 'B00I89T5J2', 'B00B15OO3C', 'B008PPP7LO', 'B00ANI0LZI']}, 'salesRank': {'Books': 10790794}, 'categories': [['Books']]}
{'asin': '0000013714', 'title': 'Heavenly Highway Hymns: Shaped-Note Hymnal', 'price': 8.09, 'imUrl': 'http://ecx.images-amazon.com/images/I/51M1p2doKXL.jpg', 'related': {'also_bought': ['0005080789', '0005476798', '0005476216', '0005064341', '0005235073', '1883206561', '0006180116', '0005064295', '0871482215', 'B005HWXXCI', '0006458718', '9990810397', 'B001U5LQG6', '0894770004', '0002877813', '0005448506', '0005064309', '0834193345', 'B007ZJE5OG'], 'bought_together': ['0005080789', '0005476798'], 'buy_after_viewing': ['0006180116', '0005080789', 'B005HWXXCI', '0871482215']}, 'salesRank': {'Books': 64393}, 'categories': [['Books']]}
{'asin': '0001380877', 'salesRank': {'Books': 7193309}, 'categories': [['Books']], 'title': 'Best Christmas Book Ever'}
{'asin': '0001486632', 'salesRank': {'Books': 10766316}, 'imUrl': 'http://ecx.images-amazon.com/images/I/61aFyTenvgL._SL500_.jpg', 'categories': [['Books']], 'title': 'New England Christmas'}
{'asin': '0001484648', 'salesRank': {'Books': 8563495}, 'imUrl': 'http://ecx.images-amazon.com/images/I/51SNaJTxgvL.jpg', 'categories': [['Books']], 'title': 'All rapped up: An inside look at the rap/dance music scene : video study guide'}
{'asin': '0001057146', 'salesRank': {'Books': 11957535}, 'imUrl': 'http://ecx.images-amazon.com/images/I/41SGKNED4QL.jpg', 'categories': [['Books']], 'title': 'More Classic Connolly'}
{'asin': '0001360183', 'salesRank': {'Books': 6169540}, 'imUrl': 'http://ecx.images-amazon.com/images/I/51J29R9ZAJL.jpg', 'categories': [['Books']], 'title': 'Foxy Plays Hide and Seek'}
{'asin': '0000143588', 'categories': [['Movies & TV', 'Movies']], 'description': 'Barefoot Contessa Volume 2: On these three discs, "Brunch N Lunch", "Picnic Parties", and "Summer Entertaining", Ina shows you the ins and outs of casual yet elegant entertaining. Learn to prepare scrumptious dishes for all occasions, from birthday parties and picnics to beach parties and brunch gatherings at home. Recipes include Endive and Avocado Salad, Meringues with Cassis and Raspberries, Affogato, Caesar Salad with Pancetta, Pissaladiere, Lemon Cake, Marmalade Butter, Potato Basil Frittata, Cheddar Corn Chowder, and many more delicious offerings....210 minutes run time', 'title': "Barefoot Contessa (with Ina Garten), Entertaining With Ina Vol. 2 (3 Pack): Brunch 'n' Lunch, Picnic Parties, Summer Entertaining", 'price': 9.15, 'salesRank': {'Movies & TV': 309405}, 'imUrl': 'http://ecx.images-amazon.com/images/I/51-qpMfgseL._SY300_.jpg', 'related': {'also_viewed': ['B002VJVD3Q', 'B006EIZPVG', 'B009UY3W8O', 'B009UYE8NM', 'B0062NAWJS', 'B002I5GNW4'], 'buy_after_viewing': ['B002VJVD3Q', 'B006EIZPVG', 'B0017DHKHA']}}
{'asin': '0001517791', 'description': 'Praise Aerobics - A low-intensity/high-intesity low impact aerobic workout.', 'title': 'Praise Aerobics [VHS]', 'imUrl': 'http://ecx.images-amazon.com/images/I/51T8Q9BG42L._SY300_.jpg', 'related': {'also_viewed': ['B000EK77AM', 'B00I6MQJFE']}, 'salesRank': {'Movies & TV': 557724}, 'categories': [['Movies & TV', 'Movies']]}
{'asin': '0001056530', 'categories': [['Books']], 'description': "'Archer has a gift for plot that can only be described as genius' Daily Telegraph", 'title': 'The Grass Is Always Greener and Other Stories', 'price': 11.18, 'salesRank': {'Books': 12033348}, 'imUrl': 'http://ecx.images-amazon.com/images/I/51A4zWHY4QL.jpg', 'related': {'buy_after_viewing': ['B0046LUGJO', '0312937717']}}
{'asin': '000077135X', 'salesRank': {'Books': 4987146}, 'imUrl': 'http://ecx.images-amazon.com/images/I/A1JR4vuuVuL.jpg', 'categories': [['Books']], 'title': "Bloomberg Businessweek Magazine (April 1, 2013 - April 7, 2013) Samsung's Secret"}
{'asin': '0001006002', 'salesRank': {'Books': 14110702}, 'imUrl': 'http://ecx.images-amazon.com/images/I/51ZGRV5J5QL.jpg', 'categories': [['Books']], 'title': 'The Rescue Party'}
{'asin': '0001632108', 'salesRank': {'Books': 7799584}, 'imUrl': 'http://ecx.images-amazon.com/images/I/41I51DIkA5L.jpg', 'categories': [['Books']], 'title': 'Pixie Tales'}
{'asin': '0001436163', 'title': 'Polished Communion Tray', 'price': 41.81, 'imUrl': 'http://ecx.images-amazon.com/images/I/21WbLCEAWwL.jpg', 'related': {'buy_after_viewing': ['B004J0FKO8', '0805485554', '0784725292', '080548552X']}, 'salesRank': {'Books': 2912110}, 'categories': [['Books']]}
{'asin': '0001006657', 'categories': [['Books']], 'description': 'PreS?A humorous look at manners that\'s sure to appeal to preschoolers. The book opens as the Little Princess screams, "I want my dinner!" The picture of her red-faced temper tantrum, complete with silverware flying through the air, shows more than the text reveals. Next, she demands her potty (while squeezing toothpaste all over the cat). Finally, she remembers to say the magic word when she requests her teddy bear. Then, on a walk, she encounters a big, red-nosed blue Beastie. He pitches a fit about wanting his dinner, and the Little Princess tells him to say please. The smiling, yellow-crowned child reminds him to say thank you, too. The simple text combined with exuberant, colorful watercolors show Ross at his best. Any child who has been reminded to be courteous will appreciate the cheerful, comical illustrations.?Janet M. Bair, Trumbull Library, CTCopyright 1996 Reed Business Information, Inc.--This text refers to an out of print or unavailable edition of this title.', 'title': 'I Want My Dinner', 'price': 7.99, 'salesRank': {'Books': 12568876}, 'imUrl': 'http://ecx.images-amazon.com/images/I/510AQCZVBGL.jpg', 'related': {'buy_after_viewing': ['1933605162', 'B00D9U1JJE']}}
{'asin': '0001527665', 'title': 'Peace Child [VHS]', 'price': 9.98, 'imUrl': 'http://ecx.images-amazon.com/images/I/51RTA77RZXL._SY300_.jpg', 'salesRank': {'Movies & TV': 734524}, 'categories': [['Movies & TV', 'Movies']]}
{'asin': '0001713086', 'title': 'Dr. Seuss ABC (Dr.Seuss Classic Collection) (Spanish Edition)', 'price': 8.96, 'imUrl': 'http://ecx.images-amazon.com/images/I/51FM1XYWQVL.jpg', 'related': {'also_bought': ['1880507013', '0394816269', '1880507730', '1930332432', '0394815424', '1933032413', '1880507056', '1930332831', '1930332351', '1933032251', '1933032073'], 'buy_after_viewing': ['1880507013', '1930332831', '1930332432', '0375823611']}, 'salesRank': {'Books': 2113933}, 'categories': [['Books']]}
{'asin': '0001361155', 'title': 'Noddy Story Book Treasury', 'imUrl': 'http://ecx.images-amazon.com/images/I/51ZTHY6ENTL.jpg', 'related': {'also_bought': ['0007167016', '026167238X', '0261672347', 'B002OVED5Q', '1841355267', '0001982419', '0261672401', '0340893656', 'B001KP2YBW', '0007310498', '0603564860', '0001982389', '0340893648', '0261672479', '1841354589', 'B001KQS3VG', '0603560733', '1405248483', '0603560741', '0261672517', 'B002RAUTAM', '0375839429', '0603568122', '0361085966', '0361004575', '0747532257', '0747532265', '0007210698', '0261672533', '1575846837', 'B000G7P8PE', '0603032818', '0361004230', '0525467262', '0261672436', '030717025X', '0261672509', '0261672371', '0261672487', '1575846845', '0361071752', '026167255X', 'B001D475FU', '1841355291'], 'buy_after_viewing': ['0603564860', 'B002OVED5Q', '0007167016', '0261672401']}, 'salesRank': {'Books': 493419}, 'categories': [['Books']]}
{'asin': '000171287X', 'categories': [['Books']], 'description': 'By Stan Berenstain and Jan Berenstain, Illustrated by Stan Berenstain and Jan Berenstain', 'title': "The Berenstains' B Book (Bright &amp; Early Books)", 'price': 3.13, 'salesRank': {'Books': 576826}, 'imUrl': 'http://ecx.images-amazon.com/images/I/31hjUxZugDL.jpg', 'related': {'also_bought': ['0679887059', '0394823249', '0394811429', '0394810767', '039482492X', '0394823958', '067988632X', '0679888349', '0394822862', '0394806697', '0394839102', '0394800176', '0394824903', '0307021106', '039480029X', '0394829131', 'B00000IZQX', '0394800168', '0394800303', '0394809378', '039480077X', '0394831292', 'B001BKYT8W', '0394827198'], 'buy_after_viewing': ['0394823249', '0679887059', '039482492X', '0679890483']}}
{'asin': '0001472933', 'title': 'The Book of Daniel', 'price': 26.55, 'imUrl': 'http://ecx.images-amazon.com/images/I/414KH1FPH9L.jpg', 'related': {'also_bought': ['1475009771', '160386489X', '1614271046', '1603864830', '0766177467', '1596053003', '1483964140', 'B000GGTK2M', '1614270074', 'B000ALVEHM', '1169298273', '1475009976', '1162886951', '1162851813', '0310308909', '0736906452', '0884193608', '1169723578', 'B000872ZB2', '1616403756', '1456306561', '1602067678', 'B001V4MSAY', '031026510X', 'B005L4J8ZI', '1452868565', '1605200638', '143825346X', '1169752330', '1617952141', '0736937781', '1169770673', '1480102768', 'B0015NVDSO', '1468193856', 'B0073W7PSS', '0802434347', '0985604522', '0736901388', '1439297703', '1450583822', '1414353731', '1892112620', '0785250506', '0977102181', '0825420903', '1438266758', '1161540601', '0802490514'], 'buy_after_viewing': ['160386489X', '1614271046', '1475009771', '1603864830']}, 'salesRank': {'Books': 170629}, 'categories': [['Books']]}
{'asin': '000171130X', 'categories': [['Books']], 'description': 'Illus. in full color. The adventures of Dr. Dolittle, the veterinarian who can talk to his patients, have been charming children the world over since 1920. This edition offers the only text especially adapted for beginning readers.&#160;&#160;--This text refers to an out of print or unavailable edition of this title.', 'title': 'The Travels of Doctor Dolittle (Beginner Series)', 'price': 3.6, 'salesRank': {'Books': 9031863}, 'imUrl': 'http://ecx.images-amazon.com/images/I/51Q7XxU5OBL.jpg', 'related': {'also_viewed': ['0486293505', '0440400023', 'B000UPBYVO', '0394826876'], 'buy_after_viewing': ['0486293505']}}
{'asin': '0001837192', 'salesRank': {'Books': 5555643}, 'imUrl': 'http://ecx.images-amazon.com/images/I/913JcEhB6wL.jpg', 'categories': [['Books']], 'title': "Pieter Brueghel's The fair: Story"}
{'asin': '0001361139', 'title': 'My Anastasia Storybook (Anastasia)', 'imUrl': 'http://ecx.images-amazon.com/images/I/517N5AQ9E7L.jpg', 'related': {'also_viewed': ['0694010421', 'B001D3W7NG', 'B001I0ILO8', 'B000KVD78Q', 'B004LW5YZ4', 'B001FAFO3W'], 'buy_after_viewing': ['0694010421']}, 'salesRank': {'Books': 2009724}, 'categories': [['Books']]}
{'asin': '000100039X', 'categories': [['Books']], 'description': 'In a distant, timeless place, a mysterious prophet walks the sands. At the moment of his departure, he wishes to offer the people gifts but possesses nothing. The people gather round, each asks a question of the heart, and the man\'s wisdom is his gift. It is Gibran\'s gift to us, as well, for Gibran\'s prophet is rivaled in his wisdom only by the founders of the world\'s great religions. On the most basic topics--marriage, children, friendship, work, pleasure--his words have a power and lucidity that in another era would surely have provoked the description "divinely inspired." Free of dogma, free of power structures and metaphysics, consider these poetic, moving aphorisms a 20th-century supplement to all sacred traditions--as millions of other readers already have.--Brian Bruya--This text refers to theHardcoveredition.', 'title': 'The Prophet', 'price': 3.99, 'salesRank': {'Books': 587803}, 'imUrl': 'http://ecx.images-amazon.com/images/I/81ZKLPivYUL.jpg', 'related': {'also_bought': ['1851686274', '0785830618', '014019553X', '1888375000', '1555916910', '0061122416', '0893891517', '0307267075', '0520272986', '0887272991', '0684870002', '0679757899', '0887306314', '0062509594', '1557421501', '1851689451', '1878424319', '0802130860', '0806509163', '1909735221', '0553208845', '0156329301', '185168557X', 'B000U335L8', '1492207829', '0446675156', '1851685731', '0060527986', '1607432390', '0517543052', '0061687456', '1591799422', '0140195548', '1602062447', '006251475X', '0743278909', 'B004S0ZKJO', '1570627428', '0553382233', '0375413316', '0060589280', '1878424424', '0805210318', '0307744574', '0345805054', '1603864784', '0806516526', '0553378384', '0446671002', '1481863223', '0486475891', '1577314808', '0486411346', '0060812451', '1878424114', '0806500220', '0671732463', '0385469012', '1585092479', '1162921099', '0061735183', '0452289963', '1573229377', '1585426253', '0486437876', '0143115413', '0061124265', '0060750502', '0393960129', '0061116718', '014312417X', '0060916095', '0811218511', '0553279726', '048626467X', 'B00F99USGI', '0060839872', '1878424610', '0446674575', '1605296481', '0671600419', '039592720X', '0440351839', '1434440613', '0924486848', '1603864806', '1571746897', '147675540X', '1897238452', '0486275507', '0060883286', '0802141323', '0553351397', '0307741206', '0679723005', '0062508342', '1401308589', '0156528207', '0060648791'], 'bought_together': ['0061122416', '1878424319'], 'buy_after_viewing': ['1851689451', 'B004S0ZKJO', '1909735221', '0785830618']}}
{'asin': '0001062395', 'title': 'star wars a pop-up book', 'imUrl': 'http://ecx.images-amazon.com/images/I/6103qtYQ5FL._SL500_.jpg', 'related': {'also_viewed': ['0394837541'], 'buy_after_viewing': ['0394844130', '0448452030']}, 'salesRank': {'Books': 4554456}, 'categories': [['Books']]}
{'asin': '0001473905', 'categories': [['Books']], 'description': '--This text refers to thePaperbackedition.', 'title': 'Rightly Dividing the Word', 'price': 2.99, 'salesRank': {'Books': 1536630}, 'imUrl': 'http://ecx.images-amazon.com/images/I/61KPC59B81L.jpg', 'related': {'also_bought': ['1614271046', '1169298273', 'B000872ZB2', '0766177467', '0001472933', '1562294512', '1414336241', 'B000GGTK2M', '1475009771', '1605200638', '160386489X', '1169723578', 'B000ALVEHM'], 'buy_after_viewing': ['1603864830', '160386489X', '1614271046', '1475009771']}}
{'asin': '000047715X', 'title': 'Mksap 16 Audio Companion: Medical Knowledge Self-Assessment Program', 'price': 41.22, 'imUrl': 'http://ecx.images-amazon.com/images/I/41P1Pouu-9L.jpg', 'related': {'also_bought': ['1938245008', '1451121180', '0781778239', '160978880X', '0199985871', '1451193785', '0199948941', 'B00AG3QDWU', '1451109849', '1455706922', '098529650X', '0071771956', '1934465437', '007174889X', '0071603891', '0071806334', '1932703640', '1616690135', '1605477311', '1930808747', '1607148439', '1934465542', '007174519X', '193824513X', '0763764051', '0912912065', 'B008CJ6A0K', 'B000F4UOXY', 'B002DW12NC', '193080878X', '089203579X', '0071496130', '1609133609', '0071346821', '0323079326', '0323074448', '007179302X', '0071716726', '1934465275', '1934465259', '0387356649', '0964519143', '143771367X', 'B00062N428', '0071712976', 'B001NMT6N6', 'B0009NXNQ6'], 'buy_after_viewing': ['1938245008', '1934465542', '193824513X', '1451193785']}, 'salesRank': {'Books': 274390}, 'categories': [['Books']]}
{'asin': '0001386301', 'title': 'The Things in Mouldy Manor (Spooky Pop Ups)', 'imUrl': 'http://ecx.images-amazon.com/images/I/81ayhE3K30L.jpg', 'related': {'also_bought': ['0448092905', '0448400448', '044840043X', '0448408333', '0001923471'], 'buy_after_viewing': ['0448092905', '0448092891', '0448400448', '044840043X']}, 'salesRank': {'Books': 2451796}, 'categories': [['Books']]}
{'asin': '0001536338', 'title': 'Call Upon the Lord', 'price': 12.6, 'imUrl': 'http://ecx.images-amazon.com/images/I/51lITheXdiL.jpg', 'salesRank': {'Books': 5418087}, 'categories': [['Books']]}
{'asin': '0001720104', 'salesRank': {'Books': 7924031}, 'imUrl': 'http://ecx.images-amazon.com/images/I/51TZQYZDJ9L.jpg', 'categories': [['Books']], 'title': 'MR. PLOD AND THE STOLEN BICYCLE (TOY TOWN STORIES)'}
{'asin': '0001714546', 'categories': [['Books']], 'description': 'Illustrated in full color. "Wings! Wings! Wings! They are wonderful flying things..." Come join Marc Brown for a wacky, whimsical whirl through the world of winged things. Kids will learn about creatures and things that have wings and - equally as important - those that don\'t. "Wings are on eagles. Never on beagles. Always on ducks. Never on trucks. Wings on chairs. Never on bears..." Brown\'s dazzling, bold art perfectly complements his easy-to-read rhyming text giving this spiffy reissue a truly nifty set ofsaleswings!&#160;&#160;--This text refers to an out of print or unavailable edition of this title.', 'title': 'Wings on Things (Bright and Early Books)', 'price': 8.09, 'salesRank': {'Books': 2806916}, 'imUrl': 'http://ecx.images-amazon.com/images/I/51RA5485J4L.jpg', 'related': {'also_viewed': ['0679882820', '0394829131', '0394823958', '0394831284', '0394826876', '0394827198', '0375824928', '0679881298', '0679890483', '0394871804', '0375824936', '0394800389', '0394839102', '067988632X', '0394800907', '0394800281', '0394822862', '0394829204', '0394824903', '0394800915', '0803731957', '0679887059', '0375800999', '0394800877', '0394800362', '0679888101', '0394800788', '0449810828', '0679882839', '039480001X', '0679886303', '039482492X', '030797586X', '0679894268', '0394800230', '0679853006', '0375812407', '0394800176', '0060245867', '0394826922', '0375851569', '0679805273'], 'buy_after_viewing': ['0394824903', '0679882820', '0375828826', '067988632X']}}
{'asin': '0001720252', 'title': "Dr.Seuss's ABC (Bright &amp; Early Board Books)", 'price': 4.49, 'imUrl': 'http://ecx.images-amazon.com/images/I/51FKWNPBRPL.jpg', 'related': {'also_viewed': ['0679882812', '0375833870', '0679882839', '0394800133'], 'buy_after_viewing': ['0679882812', '0671449044', '0394800303', '0679882820']}, 'salesRank': {'Books': 3637878}, 'categories': [['Books']]}
{'asin': '0001371037', 'salesRank': {'Books': 3273740}, 'imUrl': 'http://ecx.images-amazon.com/images/I/41KAlz21cRL.jpg', 'categories': [['Books']], 'title': "Hilda Boswell's Treasury of Poetry"}
{'asin': '0001516035', 'categories': [['Movies & TV', 'Movies']], 'description': 'Worship with Don Moen [VHS]', 'title': 'Worship with Don Moen [VHS]', 'price': 19.99, 'salesRank': {'Movies & TV': 435882}, 'imUrl': 'http://g-ecx.images-amazon.com/images/G/01/x-site/icons/no-img-sm._CB192198896_.gif', 'related': {'also_bought': ['B00000FAC8', 'B00004YS5C']}}
{'asin': '0001621076', 'imUrl': 'http://ecx.images-amazon.com/images/I/91LasvmncIL.jpg', 'categories': [['Books']], 'title': 'Our Friend Jennings'}
{'asin': '0001839225', 'categories': [['Books']], 'description': '"!the most researched-crammed fantasy ever set before small children!" Sunday Times Magazine', 'title': 'Spring Story (Brambly Hedge)', 'price': 7.99, 'salesRank': {'Books': 738272}, 'imUrl': 'http://ecx.images-amazon.com/images/I/61qIWAs9HxL.jpg', 'related': {'also_bought': ['0399207457', '0689830599', '0689830572', '0001840851', '0689831714', '0689830912', '0001937391', '1499328753', '0312085125', '0001983679', '0964484609', '0689811624', '0007371667', '0006640664', '0006640672', '0811855201', '0310715059', '1932012974', '0738216852', '0140505393'], 'buy_after_viewing': ['0007371667', '0001840851', '0689830599', '0007581602']}}
{'asin': '0001501348', 'description': 'Lenny LeBlanc, Alex Acuna, Justo Almario, Tom Brooks, Abraham Laboriel, Chester Thompson', 'title': 'Lift Him Up With Ron Kenoly [VHS]', 'imUrl': 'http://ecx.images-amazon.com/images/I/412JH6CMZ5L._SY300_.jpg', 'related': {'also_bought': ['6303646611', 'B000002C45', '6303908845', '6304326335', '8472000516', '8472000389'], 'also_viewed': ['B000002C45', '6303908845']}, 'salesRank': {'Movies & TV': 359265}, 'categories': [['CDs & Vinyl', 'Christian', 'Pop & Contemporary'], ['CDs & Vinyl', 'Christian', 'Praise & Worship'], ['CDs & Vinyl', 'Gospel']]}
{'asin': '0001384163', 'categories': [['Books']], 'description': '&#8220;Soft pastel illustrations lend a friendly, calm feeling to the adventures.&#8221; --Publisher Weekly', 'title': 'Mog and Me (Mog the Cat Board Books)', 'price': 8.99, 'salesRank': {'Books': 3057822}, 'imUrl': 'http://ecx.images-amazon.com/images/I/51NRP9JWN3L.jpg', 'related': {'also_viewed': ['000717134X', '0007171285', '0007171331', '0001360000', '0007347049', '0007171366', '076364563X', '0007171315', '0001374761', '0007149697', '0007117523', '0399226907', '0006617999'], 'buy_after_viewing': ['000717134X', '0007171285', '0007171331', '0007167059']}}
{'asin': '0001944959', 'salesRank': {'Books': 4727390}, 'imUrl': 'http://ecx.images-amazon.com/images/I/61qtGCCUX%2BL.jpg', 'categories': [['Books']], 'title': 'Worms Wiggle'}
{'asin': '0001837397', 'categories': [['Books']], 'description': '"!the most research-crammed fantasy ever set before small children!" Sunday Times Magazine', 'title': 'Autumn Story Brambly Hedge', 'price': 7.99, 'salesRank': {'Books': 1133514}, 'imUrl': 'http://ecx.images-amazon.com/images/I/61SVJoaIhlL.jpg', 'related': {'also_bought': ['0001839225', '0689830572', '0689830599', '0001840851', '0689831714', '0001937391', '0689830912', '0007371667', '0001983679', '0312085125', '0006640664', '0375829288', '0745917437', '0006640672', '3825170101', '0006645887'], 'buy_after_viewing': ['0007581602', '0007371667', '0001840851', '0001839225']}}
{'asin': '0001944541', 'salesRank': {'Books': 9607278}, 'imUrl': 'http://ecx.images-amazon.com/images/I/61Eytup9aFL.jpg', 'categories': [['Books']], 'title': 'SuperTed and the Goldmine'}
{'asin': '0000791156', 'categories': [['Movies & TV', 'Movies']], 'description': "You can flow effortlessly and powerfully in the gifts of the Holy Spirit today! Join Joseph Prince as he expounds on the nine gifts of the Holy Spirit and be encouraged to know that every believer-including you-can operate in these grace gifts. Understand how the Spirit leads you in using these gifts and why ministering in love is so important. Discover the secret to stepping out in faith and love, and moving super-naturally in the Spirit. Find out also what your gifts are and how to flow in them. Whether it's in the area of your family, ministry or work, the messages in this powerful DVD resource will stir your faith and help you to operate and minister in the power of the Holy Spirit! 6-DVD Set(7 Sermons-approx. total duration: 5hr 47min)", 'title': "Spirit Led-Moving By Grace In The Holy Spirit's Gifts", 'price': 13.62, 'salesRank': {'Movies & TV': 350631}, 'imUrl': 'http://ecx.images-amazon.com/images/I/41VOn2LBVJL.jpg', 'related': {'also_bought': ['1606830090', '1616385898', '1616384492', '1606833553', '1621362507', '1621360105', '145555314X', '1455557137', '0020110006', '9810535384'], 'buy_after_viewing': ['0020110006', '1616384492']}}
{'asin': '0001487795', 'title': 'You Are Special Today Red Plate [With Red Pen]', 'price': 34.73, 'imUrl': 'http://ecx.images-amazon.com/images/I/31BflCWuxEL.jpg', 'related': {'also_viewed': ['B0001XR2F2', 'B000NCW2RE', 'B0012Q3XZU', 'B00GSW09KU'], 'buy_after_viewing': ['B0001XR2F2', 'B000NCW2RE', 'B0012Q3XZU']}, 'salesRank': {'Books': 1003783}, 'categories': [['Books']]}
{'asin': '0001923331', 'salesRank': {'Books': 9539449}, 'imUrl': 'http://ecx.images-amazon.com/images/I/71CjiKQQ%2BuL.jpg', 'categories': [['Books']], 'title': 'Three ( 3 ) Great Romantic Stories: Bride of Pendorric, The Heir of Garlands, Home at Sundown'}
{'asin': '0001923315', 'salesRank': {'Books': 4116404}, 'imUrl': 'http://ecx.images-amazon.com/images/I/4183tSVF0fL.jpg', 'categories': [['Books']], 'title': 'Three Great Pony Stories: The Midnight Horse, Ponies for Hire and They Bought Her a Pony'}
{'asin': '0001381733', 'title': "A Child's Garden of Verses", 'price': 8.78, 'imUrl': 'http://ecx.images-amazon.com/images/I/510yHcXCioL.jpg', 'related': {'buy_after_viewing': ['1402750625']}, 'salesRank': {'Books': 4472973}, 'categories': [['Books']]}
{'asin': '0001714538', 'categories': [['Books']], 'description': 'PreSchool-Grade 2 A delightful tale told in rhyme and supported by captivating color illustrations. In an adventure to the moon and back, the bears and their pooch cope with weightlessness, meteor showers and moon dust. They explore, plant a flag, take notes and collect moon rocks. The Berenstains have once again produced a winner for beginning readers. Anne Wirkkala, Springfield Center Central Sch . , N.Y.Copyright 2002 Reed Business Information, Inc.--This text refers to an out of print or unavailable edition of this title.', 'title': 'The Berenstain Bears on the Moon (Bright and Early Books)', 'price': 8.09, 'salesRank': {'Books': 1397256}, 'imUrl': 'http://ecx.images-amazon.com/images/I/A1zj84uC9HL.jpg', 'related': {'also_viewed': ['0394822862', '0394839102', '0394844475', '0394800281', '039480967X', '067988632X', '0679894268', '039480046X', '037587366X', '0679891153', '0394800362', '0753453053', '0310712572', '0679886303', '0394800419', '0375842144', '0394891333', '1442458240', '0394831284', '0590483595', '039482492X', '0679887059', '0394891325', '0394856406', '0394831276', '0062075551', '006057433X', '0679887180', '0394800176', '0060574348', '0394826876', '0394873378', '0394830148', '0064432807', '0590414291', '0679800913', '0486498344', '0060573813', '0394823249', '0394824903', '006212014X', '0310712475', '0794506178', '0394800192', '0394873351', '0310719399', '0394851307', '0394800524', '0060574275', '0394829131', '1404811192', '0679867384', '0448405172', '0394837363', 'B00HTCDHGQ', '0375812407', '000171287X', '0394865707', '0385391366', '0062075489'], 'buy_after_viewing': ['0394839102', '0394822862', '0394844475', '0394800419']}}
{'asin': '0001847627', 'salesRank': {'Books': 13433975}, 'imUrl': 'http://ecx.images-amazon.com/images/I/616Vc9loLaL.jpg', 'categories': [['Books']], 'title': 'the shape of three'}
{'asin': '0001515195', 'salesRank': {'Books': 10823240}, 'imUrl': 'http://ecx.images-amazon.com/images/I/51TYX0DXJ5L.jpg', 'categories': [['Books']], 'title': 'Go to the Ant'}
{'asin': '0001857169', 'description': '"The magic of C. S. Lewis\'s parallel universe never fades," The Times', 'title': 'A Treasury of Narnia', 'imUrl': 'http://ecx.images-amazon.com/images/I/61MH3TCT6ZL.jpg', 'salesRank': {'Books': 4075602}, 'categories': [['Books']]}
{'asin': '0001711342', 'description': 'By Al Perkins, Illustrated by Philip Wende--This text refers to an out of print or unavailable edition of this title.', 'title': 'Doctor Dolittle and the Pirates (Beginner Series)', 'imUrl': 'http://ecx.images-amazon.com/images/I/910DqBRB4-L.jpg', 'salesRank': {'Books': 553552}, 'categories': [['Books']]}
{'asin': '0001360779', 'title': 'Medieval Castle: A Carousel Pop-up Book (Pop Up)', 'price': 20.28, 'imUrl': 'http://ecx.images-amazon.com/images/I/51RRGG04PNL.jpg', 'related': {'also_viewed': ['043954324X', '0670877654', '0395329205', '0060252243'], 'buy_after_viewing': ['043954324X', '1857077377', '0670877654']}, 'salesRank': {'Books': 4117929}, 'categories': [['Books']]}
{'asin': '000161102X', 'title': 'Heidi Grows Up', 'imUrl': 'http://ecx.images-amazon.com/images/I/51yVbvI94BL.jpg', 'related': {'also_bought': ['0307122212', '0735822271', '1402726015', '1452825467', 'B002MZKJN4'], 'buy_after_viewing': ['0307122212']}, 'salesRank': {'Books': 1957078}, 'categories': [['Books']]}
{'asin': '0001942611', 'salesRank': {'Books': 5343645}, 'related': {'also_viewed': ['0681455799']}, 'categories': [['Books']], 'title': "Little Grey Rabbit's Story Book"}
{'asin': '0001393774', 'related': {'also_bought': ['B0016CP2GS', 'B0000275QQ', 'B0000075PB', 'B00000I7JO', '7474080443', 'B0000250AJ', 'B0001YY7P4', 'B000075A86', 'B000008G7J', 'B0002EZZMC', 'B0016AK0OE', '1595551646', 'B000GPI178', 'B00412UE18', 'B000GIVLLI', 'B000SUKPNO', 'B00005NQJV', '0917143140', 'B0052EVAHQ', 'B000008LD5', 'B00000G24K', 'B000008KJ1', 'B00004RC05', '0793579805', 'B0038N9XFE', '0634058398', '0875081886', '0736903607', 'B004GFGUA4', 'B00CS9NJJA', 'B00000G24I', 'B000002UEN', 'B0002Z41FI', 'B0000004SD', 'B0007WRT4Q', 'B000SKF5LQ', '0736903208', 'B0000288M4', '1621365239', 'B0002T8I44', 'B0001GEP6S', 'B001EMQ6H4', 'B000B8V0T6', 'B000ABUIQA', 'B000008LEU', 'B0001JUGYA', 'B000B872TI', 'B000002MVJ', 'B0002VS7SE', 'B00006L5EJ', 'B000003130', 'B0000288PC', 'B0000288Y9', 'B00000G24H', 'B002U56F3E', 'B000MMV05K', 'B00000E0PZ', 'B0001MJCHO', 'B000IXTEJC', 'B000KF2SF0'], 'bought_together': ['B0016CP2GS', 'B00000I7JO'], 'buy_after_viewing': ['B0016CP2GS', 'B00000I7JO', 'B0000275QQ', '7474080443']}, 'title': 'Songs for the Shepherd', 'price': 16.64, 'salesRank': {'Music': 41017}, 'imUrl': 'http://ecx.images-amazon.com/images/I/51MC7A5NBZL._SX300_.jpg', 'brand': '', 'categories': [['CDs & Vinyl', 'Christian']], 'description': 'Audio CD'}
{'asin': '0001374400', 'salesRank': {'Books': 4495061}, 'imUrl': 'http://ecx.images-amazon.com/images/I/51EKC0AWMCL.jpg', 'categories': [['Books']], 'title': 'Little Red Riding Hood: Nursery Pop-up Book (Collins Baby &amp; Toddler)'}
{'asin': '000184749X', 'salesRank': {'Books': 9840265}, 'categories': [['Books']], 'title': 'Simon and the Witch'}
{'asin': '0001714384', 'categories': [['Books']], 'description': 'By Marilyn Sadler, Illustrated by Roger Bollen', 'title': 'The Very Bad Bunny (Beginner Series)', 'price': 8.09, 'salesRank': {'Books': 1509476}, 'imUrl': 'http://ecx.images-amazon.com/images/I/51TQrn6vfmL.jpg', 'related': {'also_bought': ['0394861027', '0679832696', '0679877886', '0375824448', '0394872452', '0307117464', '0679881816', '0307117456', '0375833706', '067985410X', '0375843264'], 'buy_after_viewing': ['0394861027', '0375824448', '0679832696', '0679881816']}}
{'asin': '0001847775', 'salesRank': {'Books': 13408595}, 'imUrl': 'http://ecx.images-amazon.com/images/I/51CGeo4BJOL._SL500_.jpg', 'categories': [['Books']], 'title': 'The Stone Book'}
{'asin': '0001848062', 'title': 'Thirteen for Luck', 'price': 10.89, 'imUrl': 'http://ecx.images-amazon.com/images/I/41FFgIa5KkL.jpg', 'related': {'also_viewed': ['0062074431'], 'buy_after_viewing': ['0062074407']}, 'salesRank': {'Books': 5835843}, 'categories': [['Books']]}
{'asin': '0001950584', 'title': 'The Bayeux Tapestry: The Norman Conquest 1066', 'price': 39.7, 'imUrl': 'http://ecx.images-amazon.com/images/I/61-4Su3Y11L.jpg', 'related': {'also_bought': ['0671686909', '0763621641', '0440220114', '0802777422', '0486488756', '1844485846', 'B00006IFAV', '1400065496'], 'buy_after_viewing': ['0500251223', '1843831635', '0802777422', '1844485846']}, 'salesRank': {'Books': 1019744}, 'categories': [['Books']]}
{'asin': '0001845357', 'description': "Great granddaughter to Charles Dickens, Monica (1915-1992) was born into an upper middle class family. Disillusioned with the world in which she was brought up, she acted out - she was expelled from St Paul's Girls' School in London for throwing her school uniform over Hammersmith Bridge. Dickens then decided to go into service, despite coming from the privileged class; her experiences as a cook and general servant would form the nucleus of her first book, One Pair Of Hands, published in 1939. Dickens married an American Navy officer, Roy O. Stratton, and spent much of her adult life in Massachusetts and Washington D.C., but she continued to set the majority of her writing in Britain. No More Meadows, which she published in 1953, reflected her work with the NSPCC  - she later helped to found the American Samaritans in Massachusetts. Between 1970 and 1971 she wrote a series of children's books known as The Worlds End Series which dealt with rescuing animals and, to some extent, children. After the death of her husband in 1985, Dickens returned to England where she continued to write until her death aged 77.", 'title': 'Ballad of Favour', 'price': 6.15, 'imUrl': 'http://ecx.images-amazon.com/images/I/41XjAqAfhcL.jpg', 'salesRank': {'Books': 9410457}, 'categories': [['Books']]}
{'asin': '0001203010', 'title': "Hilda Boswell's Treasury of Fairy Tales", 'imUrl': 'http://ecx.images-amazon.com/images/I/513O1Y9tMBL.jpg', 'related': {'also_bought': ['0001203088', '083174474X', '0001203045'], 'buy_after_viewing': ['0001203045', '083174474X']}, 'salesRank': {'Books': 1294772}, 'categories': [['Books']]}
{'asin': '0001922408', 'title': 'Malta Convoy', 'imUrl': 'http://ecx.images-amazon.com/images/I/51DyFmWRuEL.jpg', 'related': {'also_viewed': ['0850526639']}, 'salesRank': {'Books': 1171788}, 'categories': [['Books']]}
{'asin': '0001955837', 'salesRank': {'Books': 7270983}, 'related': {'also_viewed': ['0440933641'], 'buy_after_viewing': ['0440933641']}, 'categories': [['Books']], 'title': 'Hanging Out with Cici'}
{'asin': '0001937782', 'title': 'The Adventures of Mog', 'price': 8.8, 'imUrl': 'http://ecx.images-amazon.com/images/I/51w5g6HNnCL.jpg', 'related': {'also_viewed': ['0007171285', '0001982931', '0007193602'], 'buy_after_viewing': ['0007171285', '0007171366', '0007117523', '0007171315']}, 'salesRank': {'Books': 3698577}, 'categories': [['Books']]}
{'asin': '0001981315', 'categories': [['Books']], 'description': 'The Rescue Party:&#x2018;&#x2026;it&#x2019;s good for reading aloud to under-fives, and later the six-pluses will still want to read it themselves.&#x2019; The Independent on SundayAfter the Storm:&#x2018;&#x2026;look no further for the best present for any child from two to six.&#x2019; Susan Hill, The Sunday TimesPercy&#x2019;s Bumpy Ride:&#x2018;Imaginatively detailed illustrations and just the right amount of suspense.&#x2019; Practical ParentingOne Snowy Night&#x2018;A heartwarming bedtime tale&#x2026;&#x2019; Susan Hill, The Independent--This text refers to thePaperbackedition.', 'title': 'The Treasure Hunt (Percy the Park Keeper)', 'price': 9.9, 'salesRank': {'Books': 3701146}, 'imUrl': 'http://ecx.images-amazon.com/images/I/515N1PSRV4L.jpg', 'related': {'also_viewed': ['0007146930', '0007155182', '0007155166', '0310724325', '0001360418', '000715514X', '0007155158', '0310708257'], 'buy_after_viewing': ['0007146930', '0007155166', '0007155182', '0310724325']}}
{'asin': '0001384155', 'categories': [['Books']], 'description': '&#8220;Soft pastel illustrations lend a friendly, calm feeling to the adventures.&#8221; --Publisher Weekly', 'title': "Mog's Family of Cats", 'price': 8.99, 'salesRank': {'Books': 4346921}, 'imUrl': 'http://ecx.images-amazon.com/images/I/513HM15VZEL.jpg', 'related': {'also_bought': ['0001360000', '0007171285', '0007171315', '0007347030', '0007171331', '0007117523', '000717134X', '0007193661', '0007228953', '0001374761', '0007171366'], 'buy_after_viewing': ['000717134X', '0007167059', '0007171366', '0007117523']}}
{'asin': '0001954563', 'title': 'The Laughing Dragon', 'imUrl': 'http://ecx.images-amazon.com/images/I/91VmNbFrl8L.jpg', 'related': {'also_bought': ['1930900740']}, 'salesRank': {'Books': 679156}, 'categories': [['Books']]}
{'asin': '0001956272', 'salesRank': {'Books': 5800881}, 'imUrl': 'http://ecx.images-amazon.com/images/I/81ylh%2BEBWPL.jpg', 'categories': [['Books']], 'title': 'Once There was a Knight (Make &amp; Play)'}
{'asin': '0001841580', 'salesRank': {'Books': 5094281}, 'imUrl': 'http://ecx.images-amazon.com/images/I/51UlGBdi2wL._SL500_.jpg', 'categories': [['Books']], 'title': 'Dream of fair horses'}
{'asin': '0001954032', 'imUrl': 'http://ecx.images-amazon.com/images/I/61Ve4vAguYL.jpg', 'categories': [['Books']], 'title': 'Pickle (Kitten Capers)'}
{'asin': '0001961012', 'salesRank': {'Books': 11845429}, 'imUrl': 'http://ecx.images-amazon.com/images/I/71xvgxN9WiL.jpg', 'categories': [['Books']], 'title': 'Golden Brothers (Colour Cubs S)'}
{'asin': '0001982559', 'title': 'Noddy Gets Into Trouble', 'imUrl': 'http://ecx.images-amazon.com/images/I/5176ZX65H5L.jpg', 'related': {'also_bought': ['026167238X', '0001982389', '0361004575', '0261672401', '0261672347', '0261672371', '0261672436', '0261672533', '0261672487', '0261672509', '0007261594', '026167255X', '0261672479', '0001982419', '0361071779']}, 'salesRank': {'Books': 4824891}, 'categories': [['Books']]}
{'asin': '0001942123', 'salesRank': {'Books': 4636309}, 'imUrl': 'http://ecx.images-amazon.com/images/I/51YCwK7fKGL.jpg', 'categories': [['Books']], 'title': "Little Grey Rabbit's Paint Box (The Little Grey Rabbit library)"}
{'asin': '0001842765', 'salesRank': {'Books': 6932385}, 'imUrl': 'http://ecx.images-amazon.com/images/I/51K-8ocPEwL.jpg', 'categories': [['Books']], 'title': 'Giselle'}
{'asin': '0001982796', 'title': 'Tales from Brambly Hedge', 'imUrl': 'http://ecx.images-amazon.com/images/I/31HHVZPHMWL.jpg', 'related': {'also_bought': ['0007371667', '0399218696', '0689830912', '0399220127', '0689830599', '0001840851', '0399211942', '0001937391'], 'buy_after_viewing': ['0007371667', '0689831714', '0399218696', '0689830912']}, 'salesRank': {'Books': 2220306}, 'categories': [['Books']]}
{'asin': '000195783X', 'salesRank': {'Books': 3079823}, 'imUrl': 'http://ecx.images-amazon.com/images/I/61ZD3xIcrzL._SL500_.jpg', 'categories': [['Books']], 'title': "Orla's Upside Down Day (Help your child storybooks)"}
{'asin': '0001857029', 'categories': [['Books']], 'description': "About The Raven's Knot: This book is mind-blowing, shocking and pretty darn good! Firstly I would just like to say that I love Robin Jarvis anyway, he is great... it was full of suspense and surprises. Jarvo rocks, may he write books for ever! Reader from Chester, Amazon.co.uk", 'title': 'Deathscent (Intrigues of the reflected realm)', 'price': 7.99, 'salesRank': {'Books': 9434480}, 'imUrl': 'http://ecx.images-amazon.com/images/I/51NCTA96XJL.jpg', 'related': {'buy_after_viewing': ['0340788690', '0340788704']}}
{'asin': '0001950541', 'categories': [['Books']], 'description': "With his unique combination of hilarious stories, zany pictures and riotous rhymes, Dr. Seuss has been delighting young children and helping them learn to read for over fifty years. Creator of the wonderfully anarchic Cat in the Hat, and ranked among the UK's top ten favourite children's authors, Dr. Seuss is a global best-seller, with over half a billion books sold worldwide.", 'title': 'Dictionary in French (Beginner Series)', 'price': 8.09, 'salesRank': {'Books': 436752}, 'imUrl': 'http://ecx.images-amazon.com/images/I/51B61PVDAXL.jpg', 'related': {'also_bought': ['1612430295', '0394801717', '1569756880', '1612432441', '1569756899', '0394810090', '0394815424', '1845076230', '0920668496', 'B00005CEP5', '1598695436', '2211072933', '0394800788'], 'buy_after_viewing': ['0394801717', '1612430295', '1569756880', '1569756899']}}
{'asin': '0001959735', 'title': 'Special Days: Pop-up Book (Mini-Nister Pop-ups)', 'imUrl': 'http://ecx.images-amazon.com/images/I/41RriGCDPJL.jpg', 'related': {'also_bought': ['0399207732']}, 'salesRank': {'Books': 4626081}, 'categories': [['Books']]}
{'asin': '000198327X', 'description': "Jill Barklem was born in Epping in 1951. After an accident when she was thirteen, Jill was unable to take part in PE lessons and instead developed her talent for drawing and art. Later, she studied illustration at St Martin's in London. Jill is now a full-time illustrator, working on the series of Brambly Hedge books.", 'title': 'Outings for the Mice of Brambly Hedge: &quot;Spring Story&quot;, &quot;High Hills&quot;', 'imUrl': 'http://ecx.images-amazon.com/images/I/61C1PXFXW0L.jpg', 'related': {'buy_after_viewing': ['0007371667', '0001840851']}, 'salesRank': {'Books': 1115109}, 'categories': [['Books']]}
{'asin': '0002000075', 'salesRank': {'Books': 5276309}, 'imUrl': 'http://ecx.images-amazon.com/images/I/21G9XHDHYXL.jpg', 'categories': [['Books']], 'title': 'Sailing home: A journey through time, place &amp; memory'}
{'asin': '0001984020', 'description': "A member of the society of Authors, with over 60 title to her name, Irene Yates as also written for theTimes Education Supplement, Scholastic Teacher's Magazine and BBC Schools' Radio. An expert in literacy and language development, she became a writing member of the first SCAA KS1 Test Development Team, and contributed to the Reading Tests in 1995,1996 and 1997. She also visits schools regularly as a Writer and Poet, and runs teacher training days in all aspects of language development, particularly literacy.", 'title': "My ABC Dictionary (Collins Children's Dictionaries)", 'imUrl': 'http://ecx.images-amazon.com/images/I/7123R964SWL.gif', 'salesRank': {'Books': 7133154}, 'categories': [['Books']]}
{'asin': '0001982419', 'title': 'Noddy and Tessie Bear', 'imUrl': 'http://ecx.images-amazon.com/images/I/5195SSDBMPL.jpg', 'related': {'also_bought': ['0261672401', '0261672479', '0001982389', '0261672509', '0001361155', '026167238X', '0361004575', '0261672347', '0261672533', '0261672436', '036107445X', '0007261594', '026167255X', '0261672487', '0007167016', '0001982427', '0261672541', '0007366507', '0261672517', '0361071779', '0261672495', '0361004230', '0361071752', '0261672371', '0261672525'], 'buy_after_viewing': ['0001361155', '0261672479', '0261672436', '026167238X']}, 'salesRank': {'Books': 1469038}, 'categories': [['Books']]}
{'asin': '0001846590', 'title': 'Princess and the Goblin (Abridged Classics)', 'imUrl': 'http://ecx.images-amazon.com/images/I/61V61GOKeOL._SL500_.jpg', 'related': {'also_viewed': ['0141332484']}, 'salesRank': {'Books': 3802095}, 'categories': [['Books']]}
{'asin': '0001939777', 'categories': [['Books']], 'description': 'Born to a coal-mining family in 1945, Robin Lawrie emigrated to Canada in 1953 and lived in Vancouver till 1968. Returning then to Britain, his freelance career as an illustrator and occasional author has continued until the present day.  He now lives in the Shorpshire hills with his wife and two children and tries to divide his time between the demands of freelance work, a young family, and restoring an ancient timber-framed farmhouse.', 'title': 'The Lion, the Witch and the Wardrobe (The Chronicles of Narnia)', 'price': 4.51, 'salesRank': {'Books': 1238211}, 'imUrl': 'http://ecx.images-amazon.com/images/I/51P0HXJ9GSL.jpg', 'related': {'also_viewed': ['0064404994', '0064433994', '0061992887', 'B008NUJ99M', '0064409422', '0374386153', '0060556501'], 'buy_after_viewing': ['0064404994', '0064433994', '0061992887', 'B000E8M0VA']}}
{'asin': '0001026038', 'salesRank': {'Books': 12052217}, 'categories': [['Books']], 'title': 'Families in Six Perspectives'}
{'asin': '0001983261', 'description': "Jill Barklem was born in Epping in 1951. After an accident when she was thirteen, Jill was unable to take part in PE lessons and instead developed her talent for drawing and art. Later, she studied illustration at St Martin's in London. Jill is now a full-time illustrator, working on the series of Brambly Hedge books.", 'title': "Baby Mice in Brambly Hedge: &quot;Summer Story&quot;, &quot;Poppy's Babies&quot;", 'imUrl': 'http://ecx.images-amazon.com/images/I/61ZAT6K14XL.jpg', 'related': {'buy_after_viewing': ['0007581602', '0689831722', '0001840851']}, 'salesRank': {'Books': 1114457}, 'categories': [['Books']]}
{'asin': '0000015393', 'salesRank': {'Books': 12359515}, 'categories': [['Books']], 'title': 'Bill Gates Road Ahead P.O.S. K'}
{'asin': '0001983415', 'description': "Jill Barklem was born in Epping in 1951. After an accident when she was thirteen, Jill was unable to take part in PE or games at school and instead developed her talent for drawing and art. On leaving school, she studied illustration at St Martin's in London. Jill is now a full-time illustrator, working on the series of Brambly Hedge books.", 'title': 'Nice for Mice', 'imUrl': 'http://ecx.images-amazon.com/images/I/51H2XC7QEZL.jpg', 'related': {'also_bought': ['0001983393'], 'buy_after_viewing': ['0689831722', '0001840851', '0007371667', '0583337910']}, 'salesRank': {'Books': 1560034}, 'categories': [['Books']]}
{'asin': '0001850164', 'title': 'The Rainbow Serpent', 'price': 10.0, 'imUrl': 'http://ecx.images-amazon.com/images/I/61k7mvbsFQL._SL500_.jpg', 'related': {'also_viewed': ['1847801242', '0618181814', '1844482537', '0027778401', '0140503498', '0789318547', '0382092112', '0688132960', '0763648485'], 'buy_after_viewing': ['1847801242', '054707669X', '1584691360', '0152632247']}, 'salesRank': {'Books': 6176437}, 'categories': [['Books']]}
{'asin': '0001850032', 'title': "Mulga Bill's bicycle: poem,", 'price': 6.3, 'imUrl': 'http://ecx.images-amazon.com/images/I/61c9LGmdVUL.jpg', 'related': {'also_viewed': ['0152632247', '054707669X', '1929132735', '0382092112', '0689716117'], 'buy_after_viewing': ['0152632247', '054707669X']}, 'salesRank': {'Books': 12869234}, 'categories': [['Books']]}
{'asin': '000198392X', 'description': 'Alison Uttley was born in 1884 in Derbyshire. She wrote about her characters, "Why do children love them? Because I believe in them." And it is easy to imagine that just over the next hill, little Grey Rabbit, quick Squirrel, bold Hare, kind Moldy Warp and little Fuzzypeg really are all going about their business.', 'title': 'The Story of the Wandering Hedgehog (Little Grey Rabbit Classic Series)', 'imUrl': 'http://ecx.images-amazon.com/images/I/41XJZPNGV9L.jpg', 'salesRank': {'Books': 4878883}, 'categories': [['Books']]}
{'asin': '0001983393', 'description': "Jill Barklem was born in Epping in 1951. After an accident when she was thirteen, Jill was unable to take part in PE lessons and instead developed her talent for art. Later, she studied illustration at St Martin's in London. Jill is now a full-time illustrator, working on the series of Brambly Hedge books .", 'title': 'House for a Mouse', 'imUrl': 'http://ecx.images-amazon.com/images/I/51N62HQ36DL.jpg', 'related': {'also_bought': ['0001983415', '0001983679', '0001937391', '0007371667'], 'buy_after_viewing': ['0007371667', '0007581602', '0689831722', '0689830912']}, 'salesRank': {'Books': 2691455}, 'categories': [['Books']]}
{'asin': '0002000822', 'salesRank': {'Books': 4769439}, 'imUrl': 'http://ecx.images-amazon.com/images/I/41KGWJPHVVL.jpg', 'categories': [['Books']], 'title': 'Oscar Peterson a Musical Biography'}
{'asin': '0001842501', 'title': "Friday's Tunnel", 'imUrl': 'http://ecx.images-amazon.com/images/I/41DwUwSakfL.jpg', 'related': {'also_viewed': ['0907746306']}, 'salesRank': {'Books': 3525498}, 'categories': [['Books']]}
{'asin': '0000029831', 'imUrl': 'http://ecx.images-amazon.com/images/I/41og81SsgkL.jpg', 'categories': [['Books']], 'title': 'Bin Otherland Empty'}
{'asin': '0001473123', 'categories': [['Books']], 'description': 'American Baptist pastor, Bible teacher, and writer, Clarence Larkin was born October 28, 1850, in Chester, Delaware County, Pennsylvania. He was converted to Christ at the age of 19 and then felt called to the Gospel ministry, but the doors of opportunity for study and ministry did not open immediately. He then got a job in a bank. When he was 21 years old, he left the bank and went to college, graduating as a mechanical engineer. He continued as a professional draftsman for a while, then he became a teacher of the blind. Later, failing health compelled him to give up his teaching career. After a prolonged rest, he became a manufacturer. When he was converted he had become a member of the Episcopal Church, but in 1882,he became a Baptist and was ordained as a Baptist minister two years later. He went directly from business into the ministry. His first charge was at Kennett Square, Pennsylvania; his second pastorate was at Fox Chase, Pennsylvania, where he remained for 20 years. He was not a premillennialist at the time of his ordination, but his study of the Scriptures, with the help of some books that fell into his hands, led him to adopt the premillennialist position. He began to make large wall charts, which he titled, ""Prophetic Truth,"" for use in the pulpit. These led to his being invited to teach, in connection with his pastoral work, in two Bible institutes. During this time he published a number of prophetical charts, which were widely circulated. When World War I broke out in 1914, he was called on for addresses on The War and Prophecy. Then God laid it on his heart to prepare a work on Dispensational Truth (or God\'s Plan and Purpose in the Ages), containing a number of charts with descriptive matter. He spent three years of his life designing and drawing the charts and preparing the text. The favorable reception it has had since it was first published in 1918 seems to indicate that the world was waiting for such a book. Because it had a large and wide circulation in this and other lands, the first edition was soon exhausted. It was followed by a second edition, and then, realizing that the book was of permanent value, Larkin revised it and expanded it, printing it in its present form. He went to be with the Lord on January 24, 1924."--This text refers to thePaperbackedition.', 'title': 'The Book of Revelation', 'price': 2.96, 'salesRank': {'Books': 1344709}, 'imUrl': 'http://ecx.images-amazon.com/images/I/317G8R2TYBL.jpg', 'related': {'also_bought': ['0001472933', '1614271046', '0310308909', '1169770673', '1603864830', 'B000GGTK2M', '160386489X', 'B000872ZB2', 'B000ALVEHM', '1169723578', '0963584529', '1614270074', 'B0094V8OXG', '0962880914', '1579106323', '0324222882', '0687413559', '0830825916', '084231251X', '0664240224', '083412257X'], 'buy_after_viewing': ['1614271046', '160386489X', '1596053003', '1603864830']}}
{'asin': '0002000377', 'title': 'Deep Waters: Courage Character and the Lake Timiskaming Canoeing Tragedy', 'price': 12.81, 'imUrl': 'http://ecx.images-amazon.com/images/I/41AAX03D5AL.jpg', 'salesRank': {'Books': 2876884}, 'categories': [['Books']]}
{'asin': '0002000725', 'salesRank': {'Books': 2655511}, 'imUrl': 'http://ecx.images-amazon.com/images/I/516D9XPKRXL.jpg', 'categories': [['Books']], 'title': 'Triple Crown : The Marcel Dionne Story'}
{'asin': '0001983938', 'description': 'Alison Uttley was born and brought up on a farm in Derbyshire at the end of the 19th century. Her Little Grey Rabbit series has delighted generations of children. Her love of country life -- gathering spring flowers, picnicking in summer meadows and skating on frozen ponds -- comes through vividly in her stories.', 'title': 'Little Grey Rabbit Goes to the Sea (Little Grey Rabbit Classic Series)', 'imUrl': 'http://ecx.images-amazon.com/images/I/717T9EBQRCL.gif', 'related': {'also_bought': ['093442909X', '0001942107', '000198389X', '000194214X'], 'buy_after_viewing': ['0681455799']}, 'salesRank': {'Books': 1710212}, 'categories': [['Books']]}
{'asin': '0002000105', 'title': 'The Big M: The Frank Mahovlich Story', 'imUrl': 'http://ecx.images-amazon.com/images/I/51OJRSxlmWL.jpg', 'related': {'also_bought': ['1550651668', '1600788157']}, 'salesRank': {'Books': 6201465}, 'categories': [['Books']]}
{'asin': '000200092X', 'title': "Anorexia's Fallen Angel: The Untold Story of Peggy Claude-Pierre and the Controversial Montreux Clinic", 'price': 10.82, 'imUrl': 'http://ecx.images-amazon.com/images/I/41C1GQEBKRL.jpg', 'related': {'also_bought': ['0375750185'], 'buy_after_viewing': ['0375750185']}, 'salesRank': {'Books': 2553438}, 'categories': [['Books']]}
{'asin': '0001837664', 'salesRank': {'Books': 11781881}, 'related': {'also_bought': ['0736918485', '0517142279', '0821223542', '0821221361', '0736915214', '0803705034', '0803716222', '0803709552', '1854798898', '0517585499', '0896598780', '0517574128', '1845079361', '1421675781'], 'buy_after_viewing': ['0517142279', '0736915214', '0736918485', '1594908680']}, 'categories': [['Books']], 'title': 'Meet My Cats'}
{'asin': '0000095699', 'salesRank': {'Books': 9100862}, 'categories': [['Books']], 'title': 'Everyday Writer, The - Andrea Lunsford - Other Format'}
{'asin': '0002000172', 'salesRank': {'Books': 3813913}, 'imUrl': 'http://ecx.images-amazon.com/images/I/51XIi2CV78L.jpg', 'categories': [['Books']], 'title': "Victory at Falaise: The Soldier's Story"}
{'asin': '0002000253', 'salesRank': {'Books': 4746071}, 'imUrl': 'http://ecx.images-amazon.com/images/I/414DA797JWL.jpg', 'categories': [['Books']], 'title': 'Thunder through my veins: Memories of a Metis childhood'}
{'asin': '0001527134', 'title': 'Early Works - Don Francisco', 'price': 11.06, 'imUrl': 'http://ecx.images-amazon.com/images/I/51TGDK7NCBL._SY300_.jpg', 'related': {'also_viewed': ['B000025Q0M', 'B003H8F4NA', 'B00069C512', 'B000003870', 'B000KWPZQ2', 'B00125WECY', 'B00004RC05', 'B003JMP1ZK', 'B00007E8O0', 'B003ZFVHPO'], 'buy_after_viewing': ['B000025Q0M', 'B003H8F4NA']}, 'salesRank': {'Music': 748399}}
{'asin': '0002000547', 'categories': [['Books']], 'description': '"In Ken McGoogan\'s artful telling, John Rae emerges from the shadows to take his place among the most intriguing of the 19th century Arctic explorers. This is delightful reading" -- Andrea Barrett, author The Voyage of the Narwhal "A riveting story - backed by sold research - that illuminates a fascinating chapter in the annals of Arctic exploration" Wall Street Journal "An overdue book that makes an important contribution to Arctic exploration history and yet remains compulsively readable for the non-specialist" Quill & Quire "A riveting story of courage and determination, high adventure and imperial ambition... Excellent" Historical Novels Review "A tale of ambition and high adventure... a passionate redemption of Rae\'s rightful place in history" Edinburgh Times--This text refers to an out of print or unavailable edition of this title.', 'title': 'Fatal passage: The untold story of John Rae, the Arctic adventurer who discovered the fate of Franklin', 'price': 10.74, 'salesRank': {'Books': 2507931}, 'imUrl': 'http://ecx.images-amazon.com/images/I/51vTvI-3TEL.jpg', 'related': {'also_bought': ['0747577277'], 'buy_after_viewing': ['0786711566']}}
{'asin': '0001981692', 'description': 'Colin Hawkins was educated at art school in the north of England and then worked as an illustrator/designer for the Daily Express before becoming an illustrator for magazines and advertising. He began to illustrate children\'s books in 1978, and from 1979 onwards he has created his own children\'s books with his wife, Jacqui, who also studied graphic design at college. They both share the desire to "make children\'s books funnier".--This text refers to an out of print or unavailable edition of this title.', 'title': 'Pirates', 'imUrl': 'http://ecx.images-amazon.com/images/I/51WN7BJMJSL.jpg', 'salesRank': {'Books': 11831050}, 'categories': [['Books']]}
{'asin': '0002000202', 'title': 'Black Berry, Sweet Juice: On Being Black and White in Canada', 'price': 13.88, 'imUrl': 'http://ecx.images-amazon.com/images/I/51PQAYJ9EDL.jpg', 'related': {'also_bought': ['0393333094'], 'buy_after_viewing': ['0393333094', '1554685087']}, 'salesRank': {'Books': 3013713}, 'categories': [['Books']]}
{'asin': '0000041696', 'title': 'Arithmetic 2 A Beka Abeka 1994 Student Book (Traditional Arithmentic Series)', 'price': 6.53, 'imUrl': 'http://ecx.images-amazon.com/images/I/41cGaan-BrL._SL500_.jpg', 'related': {'also_viewed': ['B000KOYDUY', 'B004GE1B7W', 'B008SXBO88', 'B001EH7Y02', 'B000W7PN62', 'B004H3G1X6', 'B004WOEIXA', 'B000AXWEEM', '0789478722', 'B000MN2C56', '1402709269', 'B001HHOKG0', 'B000Y9TO1S', '1402711441', '0756609356', '0142400106', '1556616465', '0545021383', 'B004LDD18A', 'B000HZH18C', '1557996563', 'B00CZTVUKI', 'B001CXK8Y2', 'B000QX6KY6'], 'buy_after_viewing': ['B000KOYDUY', 'B004GE1B7W', 'B000LBXGRC', '0439827655']}, 'salesRank': {'Books': 2554321}, 'categories': [['Books']]}
{'asin': '0001844040', 'salesRank': {'Books': 8144309}, 'imUrl': 'http://ecx.images-amazon.com/images/I/A1FvwnTI0JL.jpg', 'categories': [['Books']], 'title': 'Knight After Knight'}
{'asin': '0002006162', 'salesRank': {'Books': 3245544}, 'imUrl': 'http://ecx.images-amazon.com/images/I/41BVcmYiclL.jpg', 'categories': [['Books']], 'title': 'A Short History of Indians in Canada'}
{'asin': '0001983857', 'categories': [['Books']], 'description': "Author and artist Judith Kerr creates another installment in the adventure series begun 30 years ago with Mog the Forgetful Cat, Mog's Bad Thing. Debbie's plan to host a cat show in their yard disrupts Mog's routine and causes the feline a great deal of anxiety so much so that she has an accident on Mr. Thomas's favorite chair (and nearly misses the contest).Copyright 2001 Cahners Business Information, Inc.", 'title': "Mog's Bad Thing", 'price': 10.76, 'salesRank': {'Books': 2718416}, 'imUrl': 'http://ecx.images-amazon.com/images/I/416MEAEJ3WL.jpg', 'related': {'also_viewed': ['000717134X', '0007171331', '0007171285', '0007171366', '0007149697', '0006640338', '0007171315', '076364563X', '0001374761', '0007193602', '0007347049', '0007347030'], 'buy_after_viewing': ['000717134X', '0007171331', '0007171285', '0007171366']}}
{'asin': '0001713256', 'categories': [['Books']], 'description': 'By P. D. Eastman, Illustrated by P. D. Eastman', 'title': 'Go, Dog. Go! (Beginner Series)', 'price': 6.04, 'salesRank': {'Books': 1934079}, 'imUrl': 'http://ecx.images-amazon.com/images/I/51NH4PXHR6L.jpg', 'related': {'also_viewed': ['0394800206', '067988629X', '0694003611', '0375875212', '0679890475'], 'buy_after_viewing': ['0394800206', '067988629X', '0399226907', '0694003611']}}
{'asin': '0002000997', 'title': "Nasty Business : One Biker Gang's Bloody War Against the Hells Angels", 'imUrl': 'http://ecx.images-amazon.com/images/I/51GT7RMCD6L.jpg', 'related': {'also_bought': ['0760343721', '0615723780', '1449728057', '0307362566', '0345813162', '0312640145', '0307358941', '111815651X'], 'buy_after_viewing': ['0615723780']}, 'salesRank': {'Books': 2551009}, 'categories': [['Books']]}
{'asin': '0002000946', 'salesRank': {'Books': 10251458}, 'imUrl': 'http://ecx.images-amazon.com/images/I/41Y2FDKKHSL.jpg', 'categories': [['Books']], 'title': 'Divine Hunger'}
{'asin': '0002000369', 'salesRank': {'Books': 4928765}, 'imUrl': 'http://ecx.images-amazon.com/images/I/31%2BjiyHLQWL.jpg', 'categories': [['Books']], 'title': "Frederick Street: Life and death on Canada's Love Canal"}
{'asin': '0001720317', 'title': "DR SEUSS'S BOOK OF BEDTIME STORIES (HARDBACK)", 'price': 8.09, 'imUrl': 'http://ecx.images-amazon.com/images/I/5164E3AM5AL.jpg', 'related': {'also_viewed': ['0679821481', '0394800915', '0007241143', '0394823958', '0394835638', '0394800826', '0375833862'], 'buy_after_viewing': ['0394831292', '0394800915', '0679821481', '039480094X']}, 'salesRank': {'Books': 1384662}, 'categories': [['Books']]}
{'asin': '0001543849', 'salesRank': {'Books': 2004838}, 'imUrl': 'http://ecx.images-amazon.com/images/I/61tgGLANhEL.jpg', 'categories': [['Books']], 'title': 'Concert Piano Solos'}
{'asin': '0002000245', 'title': 'Hells Angels at War: Hells Angels and Their Violent Conspiracy to Supply Illegal Drugs to the World', 'price': 12.38, 'imUrl': 'http://ecx.images-amazon.com/images/I/41APGBYCTZL.jpg', 'related': {'also_bought': ['0345361539', '0818405147', '0770428584', '0470837101', '0760341109', '0061011045', '0060532564', '1449728057', '0470160586', '1550228242', '1742370276', '0470677635', '0470680962', '0307356612', '0307358941', '0760342725', '0615723780', '0312640145', '1467950831', '0760343721'], 'buy_after_viewing': ['1443404101', '0888791623', '0307405869', '1250007321']}, 'salesRank': {'Books': 2631211}, 'categories': [['Books']]}
{'asin': '0002006650', 'salesRank': {'Books': 5500858}, 'imUrl': 'http://ecx.images-amazon.com/images/I/511XFRRFZKL.jpg', 'categories': [['Books']], 'title': "At Home in the World: Canada's Global Vision for the 21st Century"}
{'asin': '0001956264', 'description': 'A cardboard box becomes a house with "roof," "chimney" and "porchlight," made from more cardboard and other objects. With the addition of another house (this time with a stove, table and sink), a gas station and a car, an army of children can play "town." Instructions help readers create their own little houses from ordinary household items items that normally would be thrown away but here become working parts of an ingenious little city. Both story and guide sections have pictures jammed with cheerful children, in cartoon-bright colors, using bottle lids for knobs, mailing tubes for posts and pliers made from clothespins, and safety precautions are stressed. This book is an invitation to be creative, and it\'s easy to see there\'s really no limit to what can be accomplished with the ideas in this book. Ages 3-6.Copyright 1987 Reed Business Information, Inc.--This text refers to thePaperbackedition.', 'title': 'Once There Was a House and You Can Make it', 'imUrl': 'http://ecx.images-amazon.com/images/I/41mCGpObyJL.jpg', 'salesRank': {'Books': 3886376}, 'categories': [['Books']]}
{'asin': '0002005387', 'salesRank': {'Books': 3875947}, 'imUrl': 'http://ecx.images-amazon.com/images/I/5110WV4EWZL.jpg', 'categories': [['Books']], 'title': 'Peg and the Yeti'}
{'asin': '0002005808', 'title': 'River City', 'price': 6.4, 'imUrl': 'http://ecx.images-amazon.com/images/I/51ekkpt4CTL.jpg', 'related': {'also_viewed': ['0006481051', '037550141X'], 'buy_after_viewing': ['B003L1ZXBQ']}, 'salesRank': {'Books': 2087118}, 'categories': [['Books']]}
{'asin': '0002006898', 'salesRank': {'Books': 3070664}, 'imUrl': 'http://ecx.images-amazon.com/images/I/51C55ullf5L.jpg', 'categories': [['Books']], 'title': 'October'}
{'asin': '0002005298', 'title': 'Crash of Hennington', 'price': 8.0, 'imUrl': 'http://ecx.images-amazon.com/images/I/415Y96P029L.jpg', 'related': {'also_bought': ['0007139446', '1594205477', '0763662585', '0763644900', '0763639311'], 'buy_after_viewing': ['0763645761', '0763656658', '076364837X', '0763676209']}, 'salesRank': {'Books': 2341443}, 'categories': [['Books']]}
{'asin': '0001127748', 'salesRank': {'Books': 3189327}, 'imUrl': 'http://ecx.images-amazon.com/images/I/51X54S8JZ5L.jpg', 'categories': [['Books']], 'title': 'Lift Him up - Volume 1'}
{'asin': '0002006006', 'salesRank': {'Books': 10832194}, 'imUrl': 'http://ecx.images-amazon.com/images/I/51NJ6EY4ANL.jpg', 'categories': [['Books']], 'title': "Carolan's Farewell"}
{'asin': '0002103648', 'title': "The Collected Short Stories of Louis L'Amour - The Frontier Stories Volume 3", 'imUrl': 'http://ecx.images-amazon.com/images/I/81q5RzEDG0L.jpg', 'related': {'also_bought': ['0002103818', '1581650906']}, 'salesRank': {'Books': 3729574}, 'categories': [['Books']]}
{'asin': '0001839233', 'description': '"...the most researched-crammed fantasy ever set before small children..." Sunday Times Magazine', 'title': 'Summer Story (Brambly Hedge)', 'imUrl': 'http://ecx.images-amazon.com/images/I/614-rvKEk%2BL.jpg', 'related': {'also_bought': ['0399207457', '0001839225', '0689830572', '0001840851', '0689830912', '0689831714', '0001937391', '0001983679', '1499328753', '0583337910', '0312085125', '0007371667', '0395453569', '1433538881', '1932012974', '0399218696', '0060259345', '0316367958', '0689716087', '0811844285', '0060526335', '0863157289', '0984913661', '0745917437'], 'buy_after_viewing': ['0007371667', '0007581602', '0399218696', '0399211942']}, 'salesRank': {'Books': 1490896}, 'categories': [['Books']]}
{'asin': '0001711474', 'salesRank': {'Books': 3861214}, 'imUrl': 'http://ecx.images-amazon.com/images/I/61I6BEOCppL.jpg', 'categories': [['Books']], 'title': 'Going to the Moon (Beginner Series)'}
{'asin': '0002005395', 'title': 'Deafening', 'price': 9.39, 'imUrl': 'http://ecx.images-amazon.com/images/I/415HPT70H7L.jpg', 'related': {'also_viewed': ['B00D9TM0WK', '1602861803', '0006385826', '0770436420', '1594486344', '0307744426', '0316176494', '1476746583', '031632468X'], 'buy_after_viewing': ['B00D9TM0WK', 'B0046LUPRW', '1451681755']}, 'salesRank': {'Books': 10681705}, 'categories': [['Books']]}
{'asin': '0002007576', 'title': 'Always Fresh', 'imUrl': 'http://ecx.images-amazon.com/images/I/516NG9240VL.jpg', 'related': {'also_viewed': ['0140235116']}, 'salesRank': {'Books': 1796635}, 'categories': [['Books']]}
{'asin': '0002008483', 'description': 'The essential guide for all curlers - from novice to elite.Whether you&#8217;re stepping into the hack for the first time, looking to improve your delivery or better understand strategy,Curl to Winwill help take your game to the next level. Renowned for his ability to blend the mental and physical aspects of curling as well as his innovative and effective strategies, Russ Howard has written a practical handbook that no curler should be without.Olympic gold-medallist and Russ Howard has won a record 107 Brier wins, multiple World Championships, and helped invent the Free Guard Zone that has been adopted worldwide Canada&#8217;s &#8220;curler of century&#8221;, Russ coaches curling teams around the world.--This text refers to an alternateHardcoveredition.', 'title': 'Curl to Win', 'price': 11.99, 'imUrl': 'http://ecx.images-amazon.com/images/I/51maFVNwO7L.jpg', 'related': {'also_bought': ['189725203X', '1941164021', '0470838280', 'B00006IUG0', '0986927600', '1552630838', '1577363582', 'B008P8FGVW', '0470839554', '1552639444', '0470156139'], 'buy_after_viewing': ['0470838280', '189725203X', '1941164021', 'B00006IUG0']}, 'categories': [['Books']]}
{'asin': '0002008211', 'salesRank': {'Books': 5219330}, 'imUrl': 'http://ecx.images-amazon.com/images/I/516OPgTSrcL.jpg', 'categories': [['Books']], 'title': 'Haunted'}
{'asin': '0002005239', 'salesRank': {'Books': 11122477}, 'imUrl': 'http://ecx.images-amazon.com/images/I/51E3X04JZ2L.jpg', 'categories': [['Books']], 'title': "Cat's Pilgrimage"}
{'asin': '0002111616', 'title': 'De Gaulle: A biography', 'imUrl': 'http://ecx.images-amazon.com/images/I/41u%2B9ITkauL.jpg', 'related': {'also_viewed': ['0471117110']}, 'salesRank': {'Books': 4393895}, 'categories': [['Books']]}
{'asin': '0002006413', 'salesRank': {'Books': 9660725}, 'imUrl': 'http://ecx.images-amazon.com/images/I/31adTIlVlLL._SL500_.jpg', 'categories': [['Books']], 'title': 'Footprints Book of Inspirations'}
{'asin': '0001982443', 'title': 'Do Look Out, Noddy! (Noddy Classic Library)', 'imUrl': 'http://ecx.images-amazon.com/images/I/5169RCS264L.jpg', 'related': {'also_bought': ['026167238X', '0261672479', '0001982389', '0261672509', '0261672401', '0261672436', '0361004575', '0261672347', '026167255X', '0261672533', '036107445X', '0261672517', '0261672541', '0261672371', '0001982419', '0261672525', '0261672398', '0361004230', '0001982427', '0007261594', '0007210698', '0001361155', '0261672495', '0361071779'], 'buy_after_viewing': ['0361004575', '0001361155', '0007167016', '0001982419']}, 'salesRank': {'Books': 2762731}, 'categories': [['Books']]}
{'asin': '000200089X', 'title': 'Fights of Our Lives: Elections, Leadership and the Making of Canada', 'imUrl': 'http://ecx.images-amazon.com/images/I/515P6XF1Y4L.jpg', 'related': {'also_bought': ['0773535454', '0679310851']}, 'salesRank': {'Books': 1621492}, 'categories': [['Books']]}
{'asin': '0002110326', 'title': 'An Artist in Africa', 'imUrl': 'http://ecx.images-amazon.com/images/I/51iSJqxOM7L.jpg', 'related': {'also_bought': ['068414509X'], 'buy_after_viewing': ['0810980762']}, 'salesRank': {'Books': 1490468}, 'categories': [['Books']]}
{'asin': '000200576X', 'title': 'The Radiant City', 'price': 9.99, 'imUrl': 'http://ecx.images-amazon.com/images/I/51eLe9IZr%2BL.jpg', 'related': {'buy_after_viewing': ['1877655724']}, 'salesRank': {'Books': 3537826}, 'categories': [['Books']]}
{'asin': '0002111640', 'salesRank': {'Books': 4099595}, 'imUrl': 'http://ecx.images-amazon.com/images/I/61pRiPf9r5L.jpg', 'categories': [['Books']], 'title': 'Farewell to the Don'}
{'asin': '000211268X', 'description': 'Text: English, French (translation)', 'title': 'Frederick Barbarossa;', 'imUrl': 'http://ecx.images-amazon.com/images/I/91ZxPhtHIrL.jpg', 'related': {'also_viewed': ['0934977305', '0231134193', '0801405114']}, 'salesRank': {'Books': 2630597}, 'categories': [['Books']]}
{'asin': '0002008475', 'title': 'Bad Bridesmaid : Bachelorette Brawls and Taffeta Tantrums - What We Go Through for Her Big Day', 'price': 12.01, 'imUrl': 'http://ecx.images-amazon.com/images/I/41NGV1GV9FL.jpg', 'related': {'buy_after_viewing': ['0805082697', '0811850528']}, 'salesRank': {'Books': 3857710}, 'categories': [['Books']]}
{'asin': '0002006774', 'title': 'Bedside Manners', 'price': 12.63, 'imUrl': 'http://ecx.images-amazon.com/images/I/514DGMVCACL.jpg', 'related': {'also_viewed': ['1591024706'], 'buy_after_viewing': ['0452284260', '0756657903']}, 'salesRank': {'Books': 2641573}, 'categories': [['Books']]}
{'asin': '0002103540', 'title': "The Collected Short Stories of Louis L'Amour, Vol. 1: Frontier stories", 'price': 6.29, 'imUrl': 'http://ecx.images-amazon.com/images/I/41c%2BkbCC1pL.jpg', 'related': {'also_viewed': ['0553803573', '0553803972', '0804179727', '1626365423', '0553805312', '0739378082', '0553280422', '0553804529', '1477839577', '055326446X', '0553804944', '0804179735', '0553252313', '1598875442', '0553591800', '0553276786', '0553276867', '1477831525', '0553277391', '0553276778', '0553805290', '0786033487', '0440242053', '0451467981', '0553073494'], 'buy_after_viewing': ['0553803573', '0553252313', '0553803972', '0553247603']}, 'salesRank': {'Books': 2747474}, 'categories': [['Books']]}
{'asin': '0002006723', 'title': 'Matter of Taste', 'price': 26.19, 'imUrl': 'http://ecx.images-amazon.com/images/I/4174A49F79L.jpg', 'related': {'buy_after_viewing': ['0679314571']}, 'salesRank': {'Books': 2020874}, 'categories': [['Books']]}
{'asin': '000200027X', 'salesRank': {'Books': 5444445}, 'imUrl': 'http://ecx.images-amazon.com/images/I/51fJz8CUrzL.jpg', 'categories': [['Books']], 'title': "Prime Ministers: Ranking Canada's Leaders (Phyllis Bruce Books)"}
{'asin': '0001485423', 'description': 'Award winning British film director J. Paddy Nolan', 'title': 'The Life of Sister Faustina: The Apostle of Divine Mercy [VHS]', 'imUrl': 'http://ecx.images-amazon.com/images/I/41kas0C4vbL._SY300_.jpg', 'related': {'also_viewed': ['1596141107']}, 'salesRank': {'Movies & TV': 347723}, 'categories': [['Movies & TV', 'Movies']]}
{'asin': '0001501232', 'salesRank': {'Books': 9362333}, 'imUrl': 'http://ecx.images-amazon.com/images/I/513HQE6TJKL.jpg', 'categories': [['Books']], 'title': 'A Christian Perspective on Halloween: New Expanded Program'}
{'asin': '0002007827', 'salesRank': {'Books': 5853884}, 'imUrl': 'http://ecx.images-amazon.com/images/I/51SB85EPBSL.jpg', 'categories': [['Books']], 'title': 'Book Of Tells'}
{'asin': '0002110725', 'title': 'Beasts in My Bed', 'imUrl': 'http://ecx.images-amazon.com/images/I/41b58hFkRqL.jpg', 'related': {'also_viewed': ['0002113589', '023398917X', '0571053718']}, 'salesRank': {'Books': 3548806}, 'categories': [['Books']]}
{'asin': '0002051850', 'title': 'For Whom the Bell Tolls', 'price': 8.99, 'imUrl': 'http://ecx.images-amazon.com/images/I/5122XJRJyrL.jpg', 'related': {'also_bought': ['0684801469', '0743297334', '0684801221', '0684818981', '0684843323', '0684837870', '0684801450', '143918271X', '068480154X', '0684804522', '0684801299', '0684803348', '0684825538', '0486289990', '0679732241', '0143039431', '0684839075', '0316769487', '0684837897', '0684822768', '1451626657', '0140186395', '0486292568', '0374528373', '1400079985', '149961764X', '1840226358', '0679732187', '0743273567', '0312265050', '0684169401', '1495266990', '0452288444', '0393318796', '1590171985', '1619491729', '0446310786', '0307275329', 'B007CKXYM2', '0451524934', '0684804441', '068480445X', '0440180295', '1557420580', '1499633157', '0679728759', '0140177396', '0060923245', '067973225X', '0553213113', '0156421178', '1451659717', '1400034701', '0486278077', '0140449264', '0226500667', '0783229488', '0393972836', '0802122078', '0345410084', 'B00E32QUFA', '0060850523', '0374526893', '0486415872', '1441405402', '0140042520', '1493625810', 'B00817RYCG', '0679732179', '0449911659', '0813029937', '0385333846', '0140444300', '0140283293', '0684839059', '0679733736', '0684830515', '0679723250', '1118230477', '0544176561', '0553349481', '0679785892', '0393312836', '0449207331', '0060839872', '0553381008', '0375756787', '1619493918', '0060589469', '0385240880', '0307388867', '038531387X', '0375702245', '0486280616', '0060883286', '083205416X', '0385468865', '1400033411', '0679720200', '0756676096'], 'buy_after_viewing': ['0743297334', '0684801221', '0684801469', '0684843323']}, 'salesRank': {'Books': 1100694}, 'categories': [['Books']]}
{'asin': '0002006715', 'salesRank': {'Books': 3100355}, 'imUrl': 'http://ecx.images-amazon.com/images/I/517GDRPW8ML.jpg', 'categories': [['Books']], 'title': "Lady Franklin's Revenge A True Story of Ambition, Obsession, and the Remaking of Arctic History"}
{'asin': '0002006618', 'salesRank': {'Books': 1568226}, 'imUrl': 'http://ecx.images-amazon.com/images/I/41JMG44KRGL.jpg', 'categories': [['Books']], 'title': "Prescription for Excellence : How Innovation Is Saving Canada's Health Care System"}
{'asin': '0002113570', 'categories': [['Books']], 'description': '"An instant animal classic."   --Time"Apart from its enormous scientific value, IN THE SHADOW OF MAN is absolutely fascinating to read as a story of discovery . . . The whole book is enthralling."  --Boston Globe"I can\'t imagine a more vivid or unexpectedly moving introduction to chimpanzees in the wild than Jane Goodall\'s." -- George Stade  --The New York Times"Jane Goodall\'s work with chimpanzees represents one of the Western world\'s great scientific achievements."   --Stephen Jay Gould--This text refers to an out of print or unavailable edition of this title.', 'title': 'In the Shadow of Man', 'price': 12.1, 'salesRank': {'Books': 571745}, 'imUrl': 'http://ecx.images-amazon.com/images/I/51iMi0zYqeL.jpg', 'related': {'also_bought': ['0395500818', 'B004X8W72O', '0395282179', '0671562711', '0395854040', '0062517570', '0446522252', 'B0058M5UAU', '0380728222', '0618257349', '1455554499', '0547053568', '0393934225', '0395854059', '0446533629', '0001952730'], 'buy_after_viewing': ['B004X8W72O', 'B000LP66V6', '0671562711', '1455554499']}}
{'asin': '0002114038', 'title': "King's Peace, 1637-41", 'imUrl': 'http://ecx.images-amazon.com/images/I/41QTcB8xCEL.jpg', 'related': {'also_bought': ['B0007H784C']}, 'salesRank': {'Books': 4272662}, 'categories': [['Books']]}
{'asin': '0002114453', 'salesRank': {'Books': 12095276}, 'imUrl': 'http://ecx.images-amazon.com/images/I/61RfU5rUvVL._SL500_.jpg', 'categories': [['Books']], 'title': 'Lion and kangaroo: The initiation of Australia, 1901-1919'}
{'asin': '0002007843', 'salesRank': {'Books': 3086721}, 'imUrl': 'http://ecx.images-amazon.com/images/I/51-WO%2Bt-dML.jpg', 'categories': [['Books']], 'title': 'An Irish Heart; How a Small Immigrant Community Shaped Canada'}
{'asin': '0002116448', 'title': 'Fire and Water: Life of Peter the Great', 'imUrl': 'http://ecx.images-amazon.com/images/I/51RwPou3PHL.jpg', 'related': {'also_bought': ['0688047300']}, 'salesRank': {'Books': 12805478}, 'categories': [['Books']]}
{'asin': '0002114437', 'salesRank': {'Books': 7088738}, 'imUrl': 'http://ecx.images-amazon.com/images/I/91wj4lAttWL.jpg', 'categories': [['Books']], 'title': 'Spiders (The Australian naturalist library)'}
{'asin': '0002117649', 'salesRank': {'Books': 2269038}, 'imUrl': 'http://ecx.images-amazon.com/images/I/41I8iwJuPHL.jpg', 'categories': [['Books']], 'title': 'Serengeti Shall not Die'}
{'asin': '0002008394', 'salesRank': {'Books': 4215563}, 'imUrl': 'http://ecx.images-amazon.com/images/I/51-eEEEm2CL.jpg', 'categories': [['Books']], 'title': 'Young Thugs: Inside the Dangerous World of Canadian Street Gangs'}
{'asin': '0002007649', 'categories': [['Books']], 'description': 'Widely known in Canada from hisMontreal Gazettecolumn, and work with the Discovery Channel, Schwarcz (Let Them Eat Flax) is an entertaining guide through the tangle of conflicting research studies, advertising claims, special interest groups, age-old myths and popular opinion that make diet a cloudy subject. In short chapters he aims his microscope at such highly touted foods as tomatoes, acai berries, curry and soy; additives like nitrites, artificial sweeteners, vitamins and fluoride; contaminants including pesticides, hormones, trans fats and dioxins; and what, for him, are suspect fads. Schwarcz contends that while there are no magical foods, a diet of mostly vegetables, fruits, whole grains and low-fat dairy products and moderation are key to good health. To help readers make informed choices, he ably cuts through many controversies and will likely stir up a few (he challenges those who condemn milk consumption, espouse detoxification and promote kosher foods, for example). Schwarcz makes learning fun by peppering his text with fascinating facts (coffee contains naturally occurring carcinogens, and apples have formaldehyde). More importantly, he leaves readers with a rational framework for evaluating the complex nature of foods and how they affect health.(Jan.)Copyright &copy; Reed Business Information, a division of Reed Elsevier Inc. All rights reserved.--This text refers to an alternateHardcoveredition.', 'title': 'Apple A Day: The Myths, Misconceptions and Truths About the Foods We Eat', 'price': 9.99, 'salesRank': {'Books': 5696309}, 'imUrl': 'http://ecx.images-amazon.com/images/I/41PXJdZoi4L.jpg', 'related': {'also_bought': ['0385671598', '1770411909', '0385666047', '0385666039', '1550226983', '1550225200', '0385671563', '0805071385', '0385669321', '0385666055', '0805074074', '1550226215', '1550225774', '0345539435', '1556526970', '014311638X', '1937856240'], 'buy_after_viewing': ['1770411909', '0805071385', '0385671598', '0385666047']}}
{'asin': '0002114674', 'title': 'Lawrence of Arabia', 'price': 41.75, 'imUrl': 'http://ecx.images-amazon.com/images/I/61NCVe9QVIL.jpg', 'salesRank': {'Books': 13455578}, 'categories': [['Books']]}
{'asin': '0002116138', 'salesRank': {'Books': 3509817}, 'categories': [['Books']], 'title': 'Olduvai Gorge: My search for early man'}
{'asin': '0001945130', 'salesRank': {'Books': 6971058}, 'imUrl': 'http://ecx.images-amazon.com/images/I/415xbsWLRRL.jpg', 'categories': [['Books']], 'title': 'Duckula: Storybook'}
{'asin': '0001913093', 'salesRank': {'Books': 4371496}, 'categories': [['Books']], 'title': 'Beryls Box'}
{'asin': '000211495X', 'title': 'Lion and Blue', 'imUrl': 'http://ecx.images-amazon.com/images/I/61LQrMTLttL.jpg', 'related': {'also_viewed': ['B000J0DDJG', '0688037372', '0847843955'], 'buy_after_viewing': ['B000J0DDJG', '0688065988', '0688050883', '0688020550']}, 'salesRank': {'Books': 4404119}, 'categories': [['Books']]}
{'asin': '0002103818', 'salesRank': {'Books': 3832208}, 'related': {'also_bought': ['0002103648', '1581650906']}, 'categories': [['Books']], 'title': "The Collected Short Stories of Louis L'amour (The Adventure Stories, Volume 4)"}
{'asin': '0002006758', 'title': 'Who Killed the Canadian Military?', 'imUrl': 'http://ecx.images-amazon.com/images/I/51Y8TGGA5SL.jpg', 'related': {'also_viewed': ['0002557592']}, 'salesRank': {'Books': 2768355}, 'categories': [['Books']]}
{'asin': '0002008572', 'title': 'GOLD DIGGERS~STRIKING IT RICH IN THE KLONDIKE', 'price': 14.37, 'imUrl': 'http://ecx.images-amazon.com/images/I/41PjujqMSKL.jpg', 'related': {'also_bought': ['B00IXWIFR2', '189497476X', '0804009279', '1889963011', '0882404849', 'B00C2HDB3M', '0771012837', '0316092185', '0062208128', '030738246X', '1452112746', '1599951495', '1455599492'], 'buy_after_viewing': ['0968195504', 'B00C2HDB3M', '1578989647', '1550464531']}, 'salesRank': {'Books': 1756919}, 'categories': [['Books']]}
{'asin': '0002115581', 'salesRank': {'Books': 5712222}, 'imUrl': 'http://ecx.images-amazon.com/images/I/41xad0iSCJL.jpg', 'categories': [['Books']], 'title': 'The neophiliacs: A study of the revolution in English life in the fifties and sixties'}
{'asin': '0002115808', 'title': 'Beyond Habitat', 'imUrl': 'http://ecx.images-amazon.com/images/I/61J2wYye34L.jpg', 'related': {'also_viewed': ['1857595874', '1864701633', '0395316642', '1864701625', '0262191083', '0981985769', '9653084038'], 'buy_after_viewing': ['1857595874']}, 'salesRank': {'Books': 9532049}, 'categories': [['Books']]}
{'asin': '0001956752', 'salesRank': {'Books': 7644343}, 'imUrl': 'http://ecx.images-amazon.com/images/I/51btyAekJdL.jpg', 'categories': [['Books']], 'title': 'THE JOURNAL OF HISTORICAL REVIEW Vol 1 Num 1 Spring 1980'}
{'asin': '0001712772', 'categories': [['Books']], 'description': 'Illus. in full color. Beginning readers can learn 100 different words in this story about a remarkable dog.&#160;&#160;--This text refers to theHardcoveredition.', 'title': "I'll Teach My Dog 100 Words (Bright and Early Books)", 'price': 7.69, 'salesRank': {'Books': 3404002}, 'imUrl': 'http://ecx.images-amazon.com/images/I/51HESAR69TL.jpg', 'related': {'also_viewed': ['0375800999', '0307975878', '0979709105', '0375802436', '0394800230', '0394800206', '0394800176', '0375822976', '0394823958', '0394839129', '0679890483', '0394829131', '0394800273', '0394800516', '0394800192', '0394826876', '0394876164', '067988632X', '0679886311', '0394822862', '039480001X', '0394824903', '1592533256', '0394829204', '0375842799', '0394800257', '0394809378', '0394800060', '0375812407', '0679890475', '0394831306', '0394829123', '0679881298', '0375855521', '0375824928', '0375865314', '0394892178', '0375825037', '0307461300', '0394800400', '0394800478', '0375829652', '0394800281', '039480029X', '0394800168', '0679886303', '0679894268', '0394800796', '067988629X', '039480967X', '0394842553', '0394831284', '0375875395', '0316083275', '0394835638', '0375858075', '0439634253', '0394800133', '0394800036', '0142405809'], 'buy_after_viewing': ['1592533256', '0307461300', '0375800999', '0307975878']}}
{'asin': '0001526863', 'description': 'Songs:\nLet the Little Children Come (Matthew 19:14)\nWithout Complaining (Philippians 2:14)\nHosanna! (Matthew 21:9&11)\nOvercome Evil with Good (Romans 12:21)\nThis Is How We Know (I John 3:16)\nChildren Obey Your Parents (Ephesians 6:1)\nAnd Jesus Grew (Luke 2:52)\nWhen I Am Afraid (Psalm 56:3&4)\nI Can Do All Things (Philippians 4:13)\nKeep Your Tongue From Evil (Psalm 34:13)\nYou Shall Love the Lord (Matthew 22:37)\nDo to Others (Matthew 7:12)\nYour Word Is a Lamp (Psalm 119:105)', 'title': "Steve Green: Hide 'em in Your Heart: 13 Bible Memory Music Videos for Children of All Ages [VHS]", 'imUrl': 'http://ecx.images-amazon.com/images/I/519MDYK5C1L._SY300_.jpg', 'related': {'also_viewed': ['B001EJH4SW', '5553799260', 'B00020JQYE', 'B0009OMCXK', '0005419263', 'B008GOAESU', 'B0009OM6CW', 'B004OBGJHE', '1591450632', '1581340052', 'B0007XL39W', '0310708257', 'B001IF266M']}, 'salesRank': {'Movies & TV': 251847}, 'categories': [['Movies & TV', 'Movies']]}
{'asin': '0002007932', 'title': 'The Horse God Built: Secretariat, His Groom, Their Legacy', 'price': 14.0, 'imUrl': 'http://ecx.images-amazon.com/images/I/51c7kIoX4AL.jpg', 'related': {'also_viewed': ['0312382251', 'B004TE68EK', '193787561X', '0062026690', '0615764258'], 'buy_after_viewing': ['0312382251', '1586671170', '098270190X']}, 'salesRank': {'Books': 1729575}, 'categories': [['Books']]}
{'asin': '0002119307', 'salesRank': {'Books': 815925}, 'imUrl': 'http://ecx.images-amazon.com/images/I/51GZwWuOkwL.jpg', 'categories': [['Books']], 'title': 'North West to Hudson Bay, The Life and times of Jens Munk'}
{'asin': '0001856871', 'categories': [['Books']], 'description': "Michael Morpurgo MBE is one of Britain's best-loved writers for children. He has written over 100 books and won many prizes, including the Smarties Prize, the Blue Peter Book Award and the Whitbread Award. His recent bestselling novels include 'Shadow', 'A Medal for Leroy' and 'Little Manfred'.           His novel 'War Horse' has been successfully adapted as a West End and Broadway theatre play and a major film by Steven Spielberg. A former Children's Laureate, Michael is also the co-founder, with his wife Clare, of the charity Farms for City Children.--This text refers to theDigitaledition.", 'title': 'Dear Olly', 'price': 6.75, 'salesRank': {'Books': 4970790}, 'imUrl': 'http://ecx.images-amazon.com/images/I/51B%2B9TmgFzL.jpg', 'related': {'also_viewed': ['0312593694', '0439796644', '0006751032', '0007107188', '1250039967', '0140384316', '1250039800', '0007131046', '0439636531', '0439591813', '1405233397', '1447207335', '0007230591', '0006745113', '043912042X', '1250034140', '0545460069', '1405229284', '0763635529', '043979661X', '140522925X', '0007267029'], 'buy_after_viewing': ['0312593694', '043979661X', '0545460069', '0439796644']}}
{'asin': '0002118769', 'title': 'Vanishing Africa', 'imUrl': 'http://ecx.images-amazon.com/images/I/51%2BRtv%2B2HmL.jpg', 'related': {'also_viewed': ['0304354015', '051754914X', '0810934841'], 'buy_after_viewing': ['0304354015', '0810939150']}, 'salesRank': {'Books': 1390555}, 'categories': [['Books']]}
{'asin': '000215126X', 'salesRank': {'Books': 4529441}, 'imUrl': 'http://ecx.images-amazon.com/images/I/514RkLNy74L.jpg', 'categories': [['Books']], 'title': "Churchill's Black Dog and Other Phenomena of the Human Mind"}
{'asin': '0002152460', 'salesRank': {'Books': 2029875}, 'categories': [['Books']], 'title': 'From Apes to Warlords'}
{'asin': '0002118858', 'salesRank': {'Books': 6563961}, 'imUrl': 'http://ecx.images-amazon.com/images/I/611bkARzHLL.jpg', 'categories': [['Books']], 'title': 'Greenpeace III: Journey into the Bomb'}
{'asin': '0002119366', 'salesRank': {'Books': 4313168}, 'imUrl': 'http://ecx.images-amazon.com/images/I/51VNu9VEcAL.jpg', 'categories': [['Books']], 'title': 'The Great Duke'}
{'asin': '0001982370', 'title': 'Noddy at the Seaside (Noddy Classic Library)', 'imUrl': 'http://ecx.images-amazon.com/images/I/51NTZ8JA0FL.jpg', 'related': {'also_bought': ['026167238X', '0001982389', '0261672347', '0261672479', '0261672509', '0001982419', '0361004575', '0261672436', '0261672487', '0261672533', '0001361155', '026167255X', '0261672371', '0007261594', '036107445X', '0261672517', '0261672541', '0007167016', '0361071779', 'B002OVED5Q', '0361004230', '0361071752', '0261672525', '0001982427', '0261672398', '0261672495', '0007310498'], 'buy_after_viewing': ['0001361155', '0007310498', '0261672347', '0261672371']}, 'salesRank': {'Books': 4285196}, 'categories': [['Books']]}
{'asin': '0002153238', 'description': 'A glossy, predictable paean to American Jewry by the producers of the Day in the Life series, this oversize collection of photographs traverses the country, capturing cowboys and Soviet Jewry activists, magicians and roving rabbis. The belabored point here is that Jews have special customs--circumcision, bar mitzvah, Passover seder--that set them apart, but Jews are also as American as apple pie. Hence, many of the 197 pictures, most of them color, reiterate that Jews are just regular folk: there are cozy multigenerational shots and photos of Jewish doctors, astronauts, hikers, soldiers, prisoners, casket-makers, emotionally disturbed youth. Cohen, co-editor of Christmas in America , plays up a familiar ethnic focus on food and stardom (a photograph of Steven Spielberg and his mom, Leah Adler, who owns a kosher L.A. restaurant, combines the two themes). A picture of the Jewish attorneys of a Century City law firm smacks of ghettoization and one of a woman immersing herself in a Brooklyn ritual bath is intrusive.Copyright 1989 Reed Business Information, Inc.', 'title': 'The Jews in America', 'imUrl': 'http://ecx.images-amazon.com/images/I/51UjvUE2HDL.jpg', 'related': {'also_viewed': ['B001KKBALC', '0231108419']}, 'salesRank': {'Books': 2208619}, 'categories': [['Books']]}
{'asin': '0002007207', 'salesRank': {'Books': 4234148}, 'imUrl': 'http://ecx.images-amazon.com/images/I/51eIHOIhXCL.jpg', 'categories': [['Books']], 'title': 'The Girl in Saskatoon: A Meditation on Friendship, Memory and Murder'}
{'asin': '0001982435', 'title': 'Noddy and the Bumpy-dog (Noddy Classic Library)', 'imUrl': 'http://ecx.images-amazon.com/images/I/51CEZVXCQTL.jpg', 'related': {'also_bought': ['0261672436', '0261672509', '026167238X', '0261672401', '0361004575', '0261672347', '0001982389', '0001982419', '0261672487', '0261672533', '0361004230', '026167255X', '0261672517', '036107445X', '0261672541', '0261672525', '0007261594', '0001361155', '0007210698', '0261672371', '0361071779', '0261672495', '0001982427', '0261672398', '0007366507', '0361071752', '0007366485'], 'buy_after_viewing': ['0361004575', '0001361155', '0261672576', '0001982419']}, 'salesRank': {'Books': 7667642}, 'categories': [['Books']]}
{'asin': '0002112388', 'title': 'Exodus to a Hidden Valley', 'price': 19.13, 'imUrl': 'http://ecx.images-amazon.com/images/I/51cLicjvsvL.jpg', 'related': {'also_bought': ['089900671X', '0060670207'], 'buy_after_viewing': ['089900671X']}, 'salesRank': {'Books': 3319208}, 'categories': [['Books']]}
{'asin': '0002116499', 'title': 'Pierre Loti: Portrait of an Escapist', 'imUrl': 'http://ecx.images-amazon.com/images/I/51lm7z6BkcL.jpg', 'related': {'also_viewed': ['0670614165']}, 'salesRank': {'Books': 4997006}, 'categories': [['Books']]}
{'asin': '000215191X', 'title': 'Paris: City of Light 1919-1939', 'imUrl': 'http://ecx.images-amazon.com/images/I/711Y0MGW2EL.gif', 'related': {'also_bought': ['0312048769', '1442221631']}, 'salesRank': {'Books': 1087525}, 'categories': [['Books']]}
{'asin': '0002154781', 'salesRank': {'Books': 3317074}, 'description': 'Text: English (translation)Original Language: French', 'categories': [['Books']], 'title': 'Luchino Visconti: The Flames of Passion'}
{'asin': '0002111306', 'categories': [['Books']], 'description': 'Can rightly be called a classic... the definitive historical and cultural account of the city... it inspires complete faith  SUNDAY TELEGRAPH (4/00)  The best guide to Rome  SEAN SWALLOW, TRAVEL BOOKSHOP  (7/98) The best guide to Rome published for many a long year  SUNDAY TIMES  Masson writes elegantly and with warmth, and knows her subject inside out  SUNDAY TELEGRAPH--This text refers to an out of print or unavailable edition of this title.', 'title': 'The companion guide to Rome', 'price': 22.47, 'salesRank': {'Books': 2458280}, 'imUrl': 'http://ecx.images-amazon.com/images/I/41MYxeXQ0cL.jpg', 'related': {'also_viewed': ['1612386539', '0674022637', '1905131380', '1931257027', '0199546835', '1426208723', '1465400532', '069100319X', '0312131127', '2067179772', '190063919X', '1612385567', '0306811316', '1742205704', '0898704782', '1612386598', '1892145049', '080414334X', '0385497547', '2067192450', '0140070788', '189223873X', '1905131399', '0898707501', '1598800531', '0375711007', '1441313567', '0800871863', '0714837156', '1892331780', '0898704529', '0875805760', '8881620308', '0983079501', '0931888212', '0823204073', '0192880039', '0268009325', '0875806805', '0789320029', '0375711686', '0470384395', '988800090X', 'B0054IH3RQ'], 'buy_after_viewing': ['1612386539', '1905131380', '0674022637', '1931257027']}}
{'asin': '0001983660', 'description': 'Youngsters can take the star of Bloomer by Mandy Stanley, attached by a red string and Velcro spots, and move the pooch into different scenes throughout this oversize board book. Each activity, whether it be breakfast or bath time, offers accessories (e.g., a bone, a sponge and a scrub brush), also attached by ribbons and Velcro, for children to remove and work with.Copyright 2001 Cahners Business Information, Inc.--This text refers to an out of print or unavailable edition of this title.', 'title': 'Bloomer: The Dog You Can Play With!', 'imUrl': 'http://ecx.images-amazon.com/images/I/517P0RMQYVL.jpg', 'salesRank': {'Books': 2921177}, 'categories': [['Books']]}
{'asin': '0001954059', 'salesRank': {'Books': 11520120}, 'imUrl': 'http://ecx.images-amazon.com/images/I/717Rxr9HP6L.jpg', 'categories': [['Books']], 'title': 'Snowflake (Kitten Capers)'}
{'asin': '0002153971', 'title': 'In the Sewers of Lvov', 'price': 14.39, 'imUrl': 'http://ecx.images-amazon.com/images/I/71FomEWPnJL.jpg', 'related': {'also_viewed': ['1448213541', '1250018986', 'B007UI0CIA'], 'buy_after_viewing': ['1448213541', '1250018986']}, 'salesRank': {'Books': 3134242}, 'categories': [['Books']]}
{'asin': '0002155133', 'salesRank': {'Books': 7756516}, 'imUrl': 'http://ecx.images-amazon.com/images/I/71XrLwZPrgL.jpg', 'categories': [['Books']], 'title': 'A gift for God'}
{'asin': '0002152134', 'title': 'Eternal Life?: Life After Death as a Medical, Philosophical and Theological Problem', 'price': 25.2, 'imUrl': 'http://ecx.images-amazon.com/images/I/41NLQPp-HhL.jpg', 'related': {'also_viewed': ['1441103163', '0826476988', '0223783005'], 'buy_after_viewing': ['0824511204', '0813215161']}, 'salesRank': {'Books': 9461626}, 'categories': [['Books']]}
{'asin': '0002157233', 'title': 'One Hundred Days: The Memoirs of the Falklands Battle Group Commander', 'price': 16.87, 'imUrl': 'http://ecx.images-amazon.com/images/I/51XD61RBJDL.jpg', 'related': {'also_viewed': ['1557506523'], 'buy_after_viewing': ['1557506523', '0007436408']}, 'salesRank': {'Books': 2651201}, 'categories': [['Books']]}
{'asin': '0002153327', 'salesRank': {'Books': 7099907}, 'imUrl': 'http://ecx.images-amazon.com/images/I/41t%2BGZS5ywL.jpg', 'categories': [['Books']], 'title': 'Michael Ramsey: a Portrait'}
{'asin': '0002153246', 'categories': [['Books']], 'description': 'Rowell\'s panoramic shots of mountains--and the climbers and skiiers upon them--are well suited to the oversized format of this extravagant volume. One hundred and twenty seven color photographs allow vicarious adventurers to traverse the 285 miles of the Karakoram range in the Himalayas, freeclimb "Astroman," a 1400-foot overhang on the eastern exposure of Washington Column in Yosemite Valley and circumnavigate Alaska\'s Mt. McKinley on skis. Most of the photos seen here are skillfully executed, exciting pictures of romantic action in obscure locations. And in several instances, Rowell ( Mountain Light ) has captured something magical: a shot of dawn on the Serengeti; an avalanche in full stride near McKinley; a rainbow emanating from Lhasa\'s Potala Palace in Tibet.Copyright 1989 Reed Business Information, Inc.', 'title': 'The Art of Adventure', 'price': 19.86, 'salesRank': {'Books': 750001}, 'imUrl': 'http://ecx.images-amazon.com/images/I/41Pd7NY5DFL.jpg', 'related': {'also_bought': ['1578051630', '1562515047', '1578051150', '0871564580', '0871567644', '0871563576'], 'buy_after_viewing': ['0871564580', '1578051924', '1578051630', '1578051150']}}
{'asin': '0001711237', 'title': 'Little Black Goes to the Circus', 'imUrl': 'http://ecx.images-amazon.com/images/I/51qfH5YL0FL.jpg', 'related': {'also_bought': ['0760721920', '0394913493', '0375840354', '0689716087', '0689717768', '0689717121', '068981741X', '0394800060', '0689717113', '0899669476', 'B0028Y4SPO', '0689835205', '1423112954', '0394843746', '0375845321', 'B000VB91VC'], 'buy_after_viewing': ['0760721920', '0394900332', '0375840354']}, 'salesRank': {'Books': 2050419}, 'categories': [['Books']]}
{'asin': '0002151189', 'title': 'Chance and Necessity: Essay on the Natural Philosophy of Modern Biology', 'price': 19.99, 'imUrl': 'http://ecx.images-amazon.com/images/I/511gjk6t5TL.jpg', 'related': {'also_bought': ['1107604664'], 'buy_after_viewing': ['0394718259', '0307952339', '2020006189']}, 'salesRank': {'Books': 2835942}, 'categories': [['Books']]}
{'asin': '000014357X', 'description': '', 'title': 'Everyday Italian With Giada De Laurentis V2: Anytime Italian', 'price': 19.79, 'salesRank': {'Movies & TV': 48477}, 'imUrl': 'http://ecx.images-amazon.com/images/I/51lPVGdSRJL._SY300_.jpg', 'brand': '', 'related': {'also_bought': ['B002HT0JAI', 'B0037718RC', 'B002I5GNVU', 'B000KL8ODE', 'B003F1N9EK', 'B0017DHKHA', 'B002VJVD3Q', 'B000RWN8WI', 'B001IMXKMY', 'B000GKVD0U', 'B000AOEPN4', 'B001L4O4YM', 'B001QIRSF0', 'B000AOEPMK', 'B000UMMBBO', 'B002I5GNVA', '0307346587', '030723827X', 'B003YJAURC', 'B002I5GNW4', 'B000UMP2VK', '0307346595', '0307451011', 'B000PDZIYK', 'B000UMRD7G', '0307987205', 'B003K8EO9C', 'B000PDZIXG', 'B000RBU4BM', '1400052580', 'B000PTPS6M', 'B005HAUPJO', 'B001UAJPH8', 'B000AOEPMA', 'B000UMMBCI', 'B000Q1F008', '030745102X', 'B0017DDJ6G', 'B0034BW92O', 'B00934S39E', 'B000NR7ROM', 'B000PMAG70', 'B001UFO910', 'B000PKUYG0', 'B000PDZIX6', 'B001NDHM2W'], 'bought_together': ['B002HT0JAI', 'B0037718RC'], 'buy_after_viewing': ['B0037718RC', 'B002HT0JAI', 'B003F1N9EK', 'B000KL8ODE']}}
{'asin': '0002113848', 'title': 'J.M.Barrie: Man Behind the Image', 'price': 17.16, 'imUrl': 'http://ecx.images-amazon.com/images/I/513eM%2BO26NL.jpg', 'related': {'also_bought': ['B002A6JWU6', '0312357796'], 'buy_after_viewing': ['0312357796', '0300098227']}, 'salesRank': {'Books': 2552370}, 'categories': [['Books']]}
{'asin': '0001983806', 'categories': [['Books']], 'description': 'Another popular character makes an appearance in Pookie Believes in Santa Claus by Ivy Wallace. Young and old alike will delight in the nostalgic illustrations, first published in the U.K. in 1953 and newly available in the U.S.Copyright 2001 Cahners Business Information, Inc.', 'title': 'Pookie Believes in Santa Claus', 'price': 5.39, 'salesRank': {'Books': 1440719}, 'imUrl': 'http://ecx.images-amazon.com/images/I/51BF081P82L.jpg', 'related': {'also_viewed': ['0001983776', '0006647359', '0006647324'], 'buy_after_viewing': ['037586539X']}}
{'asin': '0002156660', 'salesRank': {'Books': 4712458}, 'categories': [['Books']], 'title': "Arthur C. Clarke's World of Strange Powers"}
{'asin': '0002117207', 'salesRank': {'Books': 5294114}, 'imUrl': 'http://ecx.images-amazon.com/images/I/51JYpLxQ9zL.jpg', 'categories': [['Books']], 'title': 'Rose Macaulay'}
{'asin': '0002133636', 'salesRank': {'Books': 3159372}, 'imUrl': 'http://ecx.images-amazon.com/images/I/51KRXJ2T6AL.jpg', 'categories': [['Books']], 'title': 'Heritage Hymns'}
{'asin': '0002114186', 'description': 'Text: English, Italian (translation)', 'title': 'Illustrissimi: The Letters of Pope John Paul I', 'imUrl': 'http://ecx.images-amazon.com/images/I/51MTj9fVVAL.jpg', 'related': {'also_viewed': ['0316535303', '0852445490'], 'buy_after_viewing': ['0316535303', '0852445490']}, 'salesRank': {'Books': 2366283}, 'categories': [['Books']]}
{'asin': '0001844164', 'salesRank': {'Books': 2755250}, 'imUrl': 'http://ecx.images-amazon.com/images/I/61%2BAz3GZuSL._SL500_.jpg', 'categories': [['Books']], 'title': 'Lucy Jane at the Ballet'}
{'asin': '0002117274', 'salesRank': {'Books': 5058428}, 'categories': [['Books']], 'title': 'Royal dukes: The father and uncles of Queen Victoria'}
{'asin': '0002158183', 'description': 'Text: English, French (translation)', 'title': 'On Happiness, U.S. Edition', 'imUrl': 'http://ecx.images-amazon.com/images/I/414GNcYil1L._SL500_.jpg', 'related': {'also_bought': ['0061686158']}, 'salesRank': {'Books': 3283960}, 'categories': [['Books']]}
{'asin': '0002007908', 'title': "THE REBEL SELL: Why the Culture Can't Be Jammed", 'price': 12.06, 'imUrl': 'http://ecx.images-amazon.com/images/I/314R5YNSN4L.jpg', 'related': {'also_viewed': ['006074586X', 'B004NSVFOU', '0307590577', '0062342894', '0226260127', '0674212770', '0140292489', '843060586X'], 'buy_after_viewing': ['006074586X', 'B004NSVFOU', '0307590577']}, 'salesRank': {'Books': 1829811}, 'categories': [['Books']]}
{'asin': '0002006812', 'salesRank': {'Books': 3550265}, 'imUrl': 'http://ecx.images-amazon.com/images/I/51PufKWoRVL.jpg', 'categories': [['Books']], 'title': 'Dragon Seer'}
{'asin': '0002153432', 'categories': [['Books']], 'description': 'Text: English (translation)Original Language: German', 'title': 'Infallible? An Inquiry', 'price': 13.82, 'salesRank': {'Books': 1057402}, 'imUrl': 'http://ecx.images-amazon.com/images/I/41hUW0dRtcL.jpg', 'related': {'also_bought': ['0385113676', '1441103163', '0802826598', '0826499104', '0812967623', '0385027125', '0826408079'], 'buy_after_viewing': ['0007522029', '1441103163', '0812967623']}}
{'asin': '0002156849', 'salesRank': {'Books': 5963508}, 'imUrl': 'http://ecx.images-amazon.com/images/I/711NLqWi%2BmL.jpg', 'categories': [['Books']], 'title': 'Mary Pickford From Here to Hollywood'}
{'asin': '0002158426', 'salesRank': {'Books': 9523526}, 'imUrl': 'http://ecx.images-amazon.com/images/I/71TqD0WC8ZL.jpg', 'categories': [['Books']], 'title': "Not without cause: David Peterson's fall from grace"}
{'asin': '0002007681', 'description': 'Grade 7&#8211;10&#8212;San Francisco Soames has never had a "normal" family. He and his siblings are named after places, his twin sisters are always getting into trouble, and his parents are former hippies. But things take a turn for the worse in their small Vermont town when his parents inform him that his father is gay. A homophobic bullying incident outside a pharmacy, in which the store\'s owner attempts to protect Cisco with a shotgun, turns ugly and the next thing Cisco knows, he\'s responsible for putting Mr. Patterson in a coma. In an attempt to give their son a fresh start, the boy\'s parents send him to his Uncle Vincent\'s ranch in middle-of-nowhere British Columbia, but Cisco\'s fate doesn\'t immediately improve upon landing on Canadian soil. He appreciates cooking and eating good food, but his uncle\'s moose stew is barely edible. Belgue excels at capturing the realities of small-town life. Likewise, details of the Canadian wilderness will make readers feel transported to the great white North. Unfortunately, the story suffers from uneven pacing and characters who never quite come to life. While Cisco\'s cooking aspirations could draw an audience, they are not a large enough part of the story and fail to carry it. Given the dearth of YA fiction featuring gay parents, this title is significant. However, the Canadian setting and other shortcomings make it a hard sell.&#8212;Jennifer Barnes, Gleason Public Library, Carlisle, MA(c) Copyright 2011. &#xA0;Library Journals LLC, a wholly owned subsidiary of Media Source, Inc.  No redistribution permitted.', 'title': 'Soames on the Range', 'price': 4.0, 'imUrl': 'http://ecx.images-amazon.com/images/I/41V7BVNSDJL.jpg', 'salesRank': {'Books': 10108469}, 'categories': [['Books']]}
{'asin': '0002160544', 'salesRank': {'Books': 4024724}, 'imUrl': 'http://ecx.images-amazon.com/images/I/41k1DrawyZL.jpg', 'categories': [['Books']], 'title': "'BYRON: THE YEARS OF FAME, AND, BYRON IN ITALY'"}
{'asin': '0002160587', 'title': 'Greek Adventure: Lord Byron and Other Eccentrics in the War of Independence', 'imUrl': 'http://ecx.images-amazon.com/images/I/51N8fNUpxvL.jpg', 'related': {'also_bought': ['1590206916']}, 'salesRank': {'Books': 4130583}, 'categories': [['Books']]}
{'asin': '0002159619', 'title': 'Australia Wide: A Panoramic View', 'imUrl': 'http://ecx.images-amazon.com/images/I/51E1XZlQmML.jpg', 'related': {'also_viewed': ['187658503X', '8854401269', '0792276183', '0958054428', '0958668132', '0883638460', '0002151677', '1921382554'], 'buy_after_viewing': ['187658503X']}, 'salesRank': {'Books': 1580576}, 'categories': [['Books']]}
{'asin': '0002117177', 'salesRank': {'Books': 3531000}, 'imUrl': 'http://ecx.images-amazon.com/images/I/51VD1CuFKcL.jpg', 'categories': [['Books']], 'title': 'The Russian Dagger: Cold War in the Days of the Czars'}
{'asin': '0002158388', 'title': 'Girls of Summer: In Their Own League', 'price': 3.99, 'imUrl': 'http://ecx.images-amazon.com/images/I/91kQDI6r%2BZL.jpg', 'related': {'also_viewed': ['1878067435', '014037423X', '0800177258', '078641474X'], 'buy_after_viewing': ['1878067435', '014037423X', '0800177258', '0803720424']}, 'salesRank': {'Books': 2357360}, 'categories': [['Books']]}
{'asin': '0002115050', 'title': 'Miracle on the River Kwai', 'price': 9.71, 'imUrl': 'http://ecx.images-amazon.com/images/I/51A3fYTRipL.jpg', 'related': {'buy_after_viewing': ['0007118481']}, 'salesRank': {'Books': 3874454}, 'categories': [['Books']]}
{'asin': '0002157462', 'title': "Woman on Trial: Bambi's Story", 'imUrl': 'http://ecx.images-amazon.com/images/I/41e0NiO%2BspL.jpg', 'related': {'also_viewed': ['1559721030']}, 'salesRank': {'Books': 2583567}, 'categories': [['Books']]}
{'asin': '0002008815', 'title': 'At A Loss For Words: A Post-Romantic Novel', 'price': 18.95, 'imUrl': 'http://ecx.images-amazon.com/images/I/21-yHiKQOqL.jpg', 'related': {'also_viewed': ['0142003204']}, 'salesRank': {'Books': 3680473}, 'categories': [['Books']]}
{'asin': '0002110210', 'salesRank': {'Books': 1123640}, 'imUrl': 'http://ecx.images-amazon.com/images/I/41bPBeB6zwL.jpg', 'categories': [['Books']], 'title': 'Asquith - Portrait Of A Man And An Era'}
{'asin': '0002115352', 'title': 'My Talks with Dean Spanley', 'price': 8.06, 'related': {'also_viewed': ['0486432017', 'B001Q94TRO'], 'buy_after_viewing': ['0486432017', 'B001Q94TRO']}, 'salesRank': {'Books': 3604280}, 'categories': [['Books']]}
{'asin': '0002157470', 'salesRank': {'Books': 2851367}, 'imUrl': 'http://ecx.images-amazon.com/images/I/51CRJE26VWL.jpg', 'categories': [['Books']], 'title': 'The Man-Eater of Punanai: A Journey of Discovery to the Jungles of Old Ceylon'}
{'asin': '0002160374', 'title': 'Arabia Through the Looking Glass', 'imUrl': 'http://ecx.images-amazon.com/images/I/61cxNqf1g7L.jpg', 'related': {'also_viewed': ['067443000X']}, 'salesRank': {'Books': 4472441}, 'categories': [['Books']]}
{'asin': '0002116456', 'title': 'PAST FORGETTING', 'imUrl': 'http://ecx.images-amazon.com/images/I/51XbjxcEbsL._SL500_.jpg', 'related': {'also_viewed': ['0671223585', '1443730505'], 'buy_after_viewing': ['0671223585']}, 'salesRank': {'Books': 2508002}, 'categories': [['Books']]}
{'asin': '0002154129', 'description': "Though at first glance too luscious for the pots, pans and grease stains of the kitchen, this opulently illustrated oversize volume--travel book as much as recipe collection--can function there admirably, seducing the hungry and the restless. The latest in the publisher's series of regional cookbooks (others on Italy, China and Asia have preceded it), it will keep readers turning pages even if they never pick up a saucepan. Chapters alternate between discussing the different regions of France and offering a good selection of traditional recipes. French-born authors and cooks Marianne Comolli, Elisabeth Scotto and Michele Carles reflect on the history and geography of France with appetizers from Provence, entrees from Lyonnais and desserts from Anjou. This is hearty, not haute , cuisine: well-organized recipes are scaled for the average cook, who won't have to go in search of rare ingredients or spend hours chopping and mincing. Les soeurs Scotto make use of blenders and food processors when needed.Copyright 1989 Reed Business Information, Inc.", 'title': 'France: The Beautiful Cookbook- Authentic Recipes from the Regions of France', 'imUrl': 'http://ecx.images-amazon.com/images/I/51ED0F88FXL.jpg', 'related': {'also_bought': ['0002550326', '0002553708', '0002551543', '000215854X', '0681152710', '0002550296', '0002551519', '0067575986', '0002154463', 'B000ELJ3R6', '0002553481', '0002553724', '0002159317', '0681152672', '0895351854', '0002250357', '000215949X', '0681152699', '0002551152', '0002250535', '0067576001', '0681152788', '0681152680', '0067575951', '0067575870', '0067575897', '0067575862', '0681152664', '0681047976', '076457602X', '0743253345', '0060580313', '0895352109', '0811846466', '0067575900', '158234180X', '0743249941', 'B00A7KUYNQ', '0868672505', '000255464X', '0061373265', '0307236722', '0060580283', '0002159996', '006757596X', '0688028470', '0060893133', '0517692201', '1564582922', 'B000ESSRNU', '0067575978', '039458404X', '0067575943'], 'buy_after_viewing': ['0002551543', '0002553708', '0002550326', '0002250535']}, 'salesRank': {'Books': 754658}, 'categories': [['Books']]}
{'asin': '0002008505', 'title': 'The Space Between', 'price': 4.74, 'imUrl': 'http://ecx.images-amazon.com/images/I/51vBUqYsmcL.jpg', 'salesRank': {'Books': 5587764}, 'categories': [['Books']]}
{'asin': '0002152975', 'title': 'George MacLeod: Founder of the Iona Community', 'imUrl': 'http://ecx.images-amazon.com/images/I/91gauUsuifL.jpg', 'related': {'also_bought': ['1901557553', '0809104881', '1905010109', '1849521883'], 'buy_after_viewing': ['1905010109']}, 'salesRank': {'Books': 1938330}, 'categories': [['Books']]}
{'asin': '000215644X', 'title': 'Paul: Envoy Extraordinary', 'imUrl': 'http://ecx.images-amazon.com/images/I/51EaldUS7eL.jpg', 'related': {'also_bought': ['0060660376', '0688001912', '0060660422']}, 'salesRank': {'Books': 1359082}, 'categories': [['Books']]}
{'asin': '0002150514', 'title': 'Scriptures, Sects and Visions: A Profile of Judaism from Ezra to the Jewish Revolts', 'price': 17.1, 'imUrl': 'http://ecx.images-amazon.com/images/I/312mHbkA40L.jpg', 'related': {'also_viewed': ['0802866360']}, 'salesRank': {'Books': 3413966}, 'categories': [['Books']]}
{'asin': '0002151634', 'title': 'A Day in the Life of California', 'price': 14.29, 'imUrl': 'http://ecx.images-amazon.com/images/I/91mT%2Bp1w8jL.jpg', 'related': {'also_bought': ['0002175800', '0002173808', '0002179679', '0002179695', '0971802106', '000255481X', '0002151677', '0002157292', '0002153211', '0894807609', '0002251043', '0002159511', '000217734X', '0002551195', '0810918013'], 'buy_after_viewing': ['1554075459', '0894807609', '0002173808', '0002153211']}, 'salesRank': {'Books': 2392748}, 'categories': [['Books']]}
{'asin': '000200724X', 'salesRank': {'Books': 2597880}, 'imUrl': 'http://ecx.images-amazon.com/images/I/512BKMBM9CL.jpg', 'categories': [['Books']], 'title': 'Causeway: A Passage from Innocence'}
{'asin': '0002159449', 'salesRank': {'Books': 12280942}, 'imUrl': 'http://ecx.images-amazon.com/images/I/51yRjQzPkFL.jpg', 'categories': [['Books']], 'title': 'Kill the Messenger'}
{'asin': '0002153904', 'salesRank': {'Books': 2478929}, 'imUrl': 'http://ecx.images-amazon.com/images/I/51vUyMmbdXL.jpg', 'categories': [['Books']], 'title': 'Leontyne By Barge From London to Vienna'}
{'asin': '0002119560', 'salesRank': {'Books': 5538659}, 'imUrl': 'http://ecx.images-amazon.com/images/I/51gqDKPss9L.jpg', 'categories': [['Books']], 'title': 'Years of Endurance, 1793-1802'}
{'asin': '0002162989', 'title': 'The Great Gunnery Scandal: The Mystery of Jutland', 'imUrl': 'http://ecx.images-amazon.com/images/I/81RoI5asdzL.jpg', 'related': {'also_viewed': ['0415407885', '1591145554']}, 'salesRank': {'Books': 3302789}, 'categories': [['Books']]}
{'asin': '0002163519', 'salesRank': {'Books': 4786664}, 'imUrl': 'http://ecx.images-amazon.com/images/I/511Xk-JEJVL.jpg', 'categories': [['Books']], 'title': "Scotland's Story"}
{'asin': '0002157330', 'categories': [['Books']], 'description': '&#8220;A glorious biography&#8212;they don&#8217;t come any more enjoyable than this.&#8221; --Jan Morris, Independent&#8220;Breathtakingly accomplished&#8230; One of the year&#8217;s most thrilling biographies.&#8221; --The Observer--This text refers to an out of print or unavailable edition of this title.', 'title': 'Younghusband: The Last Great Imperial Adventurer', 'price': 11.09, 'salesRank': {'Books': 1895733}, 'imUrl': 'http://ecx.images-amazon.com/images/I/51frAAbdkjL.jpg', 'related': {'also_viewed': ['1568360509', '1568360223', '0006550452', '0140132716', '1568361424', '1568361270', '1400079802', '1400034175'], 'buy_after_viewing': ['1568360509', '1568361424', '1568360223', '0719564484']}}
{'asin': '0002160560', 'salesRank': {'Books': 10452299}, 'imUrl': 'http://ecx.images-amazon.com/images/I/41h2jU5wjTL.jpg', 'categories': [['Books']], 'title': 'Byron of the Wager'}
{'asin': '0002118572', 'title': 'Time and Chance: An Autobiography', 'price': 13.0, 'imUrl': 'http://ecx.images-amazon.com/images/I/41NxCmZSu-L.jpg', 'related': {'also_bought': ['0688076629', '1903402646'], 'buy_after_viewing': ['B00FY5784C']}, 'salesRank': {'Books': 963679}, 'categories': [['Books']]}
{'asin': '000215949X', 'categories': [['Books']], 'description': "The latest addition to this popular series is a colorful guide to Mexico's diverse regional cuisine. Palazuelos is an experienced chef/caterer, and her recipes are inviting, her headnotes informative; Ignacio Urquiza's photographs of the food are eyecatching but uncontrived. There are many unusual dishes here, both traditional and contemporary, and most are far more sophisticated than the Tex-Mex fare many Americans identify as Mexican food. A good companion to Patricia Quintana's The Taste of Mexico ( LJ 12/86); recommended for most collections.Copyright 1991 Reed Business Information, Inc.", 'title': 'Mexico The Beautiful Cookbook: Authentic Recipes from the Regions of Mexico', 'price': 22.94, 'salesRank': {'Books': 83031}, 'imUrl': 'http://ecx.images-amazon.com/images/I/5159ZN5BGAL.jpg', 'related': {'also_bought': ['0002550296', '0002553708', '0061373265', '0002553481', '0307383253', '000215854X', '0002551543', '0470499559', '0002550326', '0002159317', '0002551519', '0002154129', '0002250357', '0684800063', '0002154463', '0681152710', '0684856948', '0681152672', '0002553724', 'B000ELJ3R6', '0781813042', '068484186X', '1571450572', '0895351854', '1118190203', '0681047976', '1580089291', '0393050696', '1936474735', '0067575862', '0067576001', '0681047968', '1580084281', '0307888266', '0767914880', '0002551489', '1451611501', '0547636474', '0609607006', '0002551152', '0060123478', '039306154X', '0028603508', '1616082798', '030758772X', '0312134541', '1607746417', '1607743167', '1607740354', '0609603558', '0868672505', '039458404X', '0743253345', '080484089X', '0060123486', '0761145974', '1580088546', '1607744260', '0067575986', '0873587871', '0681152680', '0067575897', '0394496388', '0307451100', '0688028470', '0688037216', '1607742675', '1607743949', '0770433715', '1452101248', '0002159996', '0060580283', 'B000ESSRNU'], 'buy_after_viewing': ['0067575862', '0061373265', '0470499559', '1118190203']}}
{'asin': '0002161508', 'title': 'The hundred days of Darien', 'imUrl': 'http://ecx.images-amazon.com/images/I/51CYPStnAJL.jpg', 'related': {'also_viewed': ['0964794063']}, 'salesRank': {'Books': 2740410}, 'categories': [['Books']]}
{'asin': '000215420X', 'salesRank': {'Books': 14070770}, 'imUrl': 'http://ecx.images-amazon.com/images/I/81sevz5BHdL.jpg', 'categories': [['Books']], 'title': 'Tank versus tank: The illustrated story of armored battlefield conflict in the twentieth century'}
{'asin': '0002151448', 'title': 'Conversion: A Spiritual Journey', 'price': 17.1, 'imUrl': 'http://ecx.images-amazon.com/images/I/41DYPRQwUSL.jpg', 'related': {'also_bought': ['038514654X', '0060660376', '0802818374', '0060660422', '0002163373', '0316589209'], 'buy_after_viewing': ['1597521019', '0060660422', '1586170686']}, 'salesRank': {'Books': 1821054}, 'categories': [['Books']]}
{'asin': '0002159260', 'title': 'Fatal Decision Anzio and the Battle for Rome', 'imUrl': 'http://ecx.images-amazon.com/images/I/5149ozqH6DL.jpg', 'related': {'also_viewed': ['0060576499']}, 'salesRank': {'Books': 3805913}, 'categories': [['Books']]}
{'asin': '0002111713', 'title': 'The deadly stroke', 'price': 9.59, 'imUrl': 'http://ecx.images-amazon.com/images/I/5131aaR5gCL.jpg', 'salesRank': {'Books': 6585584}, 'categories': [['Books']]}
{'asin': '0002166453', 'title': 'Paris in the Third Reich', 'price': 13.31, 'imUrl': 'http://ecx.images-amazon.com/images/I/51v1A%2BU7K2L.jpg', 'related': {'also_viewed': ['0865651116', '1845457862', '0300126018', '0199254575'], 'buy_after_viewing': ['0307389057']}, 'salesRank': {'Books': 3685332}, 'categories': [['Books']]}
{'asin': '0002166992', 'salesRank': {'Books': 789811}, 'imUrl': 'http://ecx.images-amazon.com/images/I/51fuxD4hb2L.jpg', 'categories': [['Books']], 'title': 'Silver Linings: Stories'}
{'asin': '0002154579', 'description': 'Text: English, French (translation)', 'title': 'Letters to Leontine Zanta', 'imUrl': 'http://ecx.images-amazon.com/images/I/A1%2BNXqYog9L.jpg', 'salesRank': {'Books': 3915343}, 'categories': [['Books']]}
{'asin': '000216843X', 'imUrl': 'http://ecx.images-amazon.com/images/I/517M7T%2Bx8CL.jpg', 'categories': [['Books']], 'title': 'The Agatha Christie Crossword Puzzle Book'}
{'asin': '0002153211', 'description': "Ninety photographers (60 Western, 30 Chinese) fanned out across China on a single day--April 15, 1989--to take the pictures that make up this rare, candid glimpse of the world's most populous nation. The photos show us villages and farms and take us into homes, schools and factories. From a kaleidoscope of images--rice-planting brigades, a defendant in the dock on trial for murder, yaks on Main Street in one city--we get a feel for the contradictions and pressures of a modernizing society. Many of the photos are exceptionally beautiful; taken together, they reveal the diversity of this vast country, moving from the tent-like yurts of Mongolian nomads to a Tantric Buddhist monastery in occupied Tibet. The photo-essay concludes with a glimpse of protest posters that went up at Beijing University as students began to occupy Tiananmen Square, a tragically ironic conclusion in light of events that followed. First serial to Time; author tour.Copyright 1989 Reed Business Information, Inc.", 'title': 'A Day in the Life of China', 'imUrl': 'http://ecx.images-amazon.com/images/I/81zuAxYxWGL.jpg', 'related': {'also_bought': ['0002175800', '0002179695', '0002551195', '0002173808', '0971802106', '0002179679', '0002159511', '000255481X', '0002157292', '000217734X', '0002251043', '0894807609', '0002151677', '0002151626', '0959424407', '0789499754', 'B001H31NHS', '0062063537', '000649207X', '0810918013'], 'buy_after_viewing': ['000217734X', '0002179695', '0002175800', '0002157292']}, 'salesRank': {'Books': 1103688}, 'categories': [['Books']]}
{'asin': '0002159996', 'title': 'China The Beautiful Cookbook', 'imUrl': 'http://ecx.images-amazon.com/images/I/41K51X8A9EL.jpg', 'related': {'also_bought': ['0002154129', '0002551152', '0002550326', '0067575986', '000215854X', '0002154463', '000215949X', '0002553724', 'B000ELJ3R6', '0002553481', '0002159317', '0067575897', '0002551543', '0681152788'], 'buy_after_viewing': ['0681152710', '0895351765', '0067575897', '0002551519']}, 'salesRank': {'Books': 1949824}, 'categories': [['Books']]}
{'asin': '0002158442', 'description': '"In this learned and meticulously researched book, Robin Briggs lays to rest many of the modern myths about the witch craze, without in any way diminishing its horror... Briggs skilfully shows how the myths of witchcraft were linked with fundamental human experiences of pain and anxiety... Lucid and important."Karen Armstrong, The Times&lt;!--end--&gt;"Briggs provides a fascinating psychological insight into the ideological system that produced the trials. To understand them within their own historical context, he argues, is to realize that a belief in the witches\' power was neither irrational nor absurd... the evidence from this compelling book suggests that human actions are far more determined by irrational fears than our social selves are willing to accept."Julia Wheelwright, New Statesman"I salute [Briggs\'s] rigorous and thoughtful scholarship."James Morrow, The Guardian--This text refers to an alternateHardcoveredition.', 'title': 'Witches and Neighbours: The Social and Cultural Context of European Witchcraft', 'price': 105.56, 'imUrl': 'http://ecx.images-amazon.com/images/I/A1YHSFYn%2BOL.jpg', 'salesRank': {'Books': 12037308}, 'categories': [['Books']]}
{'asin': '0002117053', 'title': 'Rommel: The Desert Fox', 'price': 10.99, 'imUrl': 'http://ecx.images-amazon.com/images/I/51CQEBfgTML.jpg', 'related': {'also_viewed': ['084880869X', '0060925973', '0688067719', '1781593590', '0306801574'], 'buy_after_viewing': ['0525222006', '084880869X', '0060925973', '0960273603']}, 'salesRank': {'Books': 1907554}, 'categories': [['Books']]}
{'asin': '0002163659', 'title': 'Kiri: The Authorized Biography of Kiri Te Kanawa', 'imUrl': 'http://ecx.images-amazon.com/images/I/41T4ETmRTxL.jpg', 'related': {'also_viewed': ['0689113455'], 'buy_after_viewing': ['0689113455']}, 'salesRank': {'Books': 1501413}, 'categories': [['Books']]}
{'asin': '0002157977', 'salesRank': {'Books': 4516784}, 'imUrl': 'http://ecx.images-amazon.com/images/I/61PdtRJSHEL.jpg', 'categories': [['Books']], 'title': 'Secret Alliance'}
{'asin': '0002164639', 'title': "Dog-lover's Coffee-table Book", 'price': 30.74, 'related': {'also_viewed': ['0810996537', '0821228579', '1584795794', '1584799773', '1932183213', '0316227706'], 'buy_after_viewing': ['0810996537', '0821228579', '0316227706', 'B00CY5OHVW']}, 'salesRank': {'Books': 5740841}, 'categories': [['Books']]}
{'asin': '0002161621', 'title': 'Hill of Kronos', 'price': 20.39, 'related': {'also_viewed': ['1873429355', '031234452X', '184885904X']}, 'salesRank': {'Books': 10263196}, 'categories': [['Books']]}
{'asin': '0002164248', 'salesRank': {'Books': 8912161}, 'categories': [['Books']], 'title': 'THE AUSTRALIAN BEACHCOMBER'}
{'asin': '0002167859', 'salesRank': {'Books': 8394412}, 'imUrl': 'http://ecx.images-amazon.com/images/I/91ZzlJImdPL.jpg', 'categories': [['Books']], 'title': 'Sons of Zulu'}
{'asin': '0002161362', 'salesRank': {'Books': 4100675}, 'imUrl': 'http://ecx.images-amazon.com/images/I/51Ra3SUfF8L.jpg', 'categories': [['Books']], 'title': 'A Song In Siberia - The True Story Of A Russian Church That Could Not Be Silenced'}
{'asin': '0002166658', 'title': 'Steaming to Bamboola: The World of a Tramp Freighter', 'imUrl': 'http://ecx.images-amazon.com/images/I/A1-VN7QM%2B3L.jpg', 'related': {'also_viewed': ['0140099220', '0312927932'], 'buy_after_viewing': ['0140099220']}, 'salesRank': {'Books': 2546462}, 'categories': [['Books']]}
{'asin': '000215854X', 'description': 'Fifth in the series that includes the best-selling Italy the Beautiful (Knapp, 1988) and France the Beautiful ( LJ 10/15/89), this big picture book features traditional recipes from around the country, very brief introductions to the various regions, and lots of color photographs. Recipes--grouped by courses of a meal rather than region--give little sense of regional identity; most are familiar and available elsewhere; the blown-up food photographs are more interesting than the postcard views of the country. Buy for demand. Better Homes & Gardens Book Club selection.Copyright 1990 Reed Business Information, Inc.', 'title': 'America: The Beautiful Cookbook', 'imUrl': 'http://ecx.images-amazon.com/images/I/21DVRx7iZ0L.jpg', 'related': {'also_bought': ['0002553481', '0681152710', 'B000ELJ3R6', '0002159317', '0002551519', '0002154129', '0002553724', '0002550326', '0002551543', '0002550296', '0002250357', '0002553708', '000215949X', '0002154463', '0681152699', '0895351854', '0002551152', '0681152672', '0067575986', '0060580313', '0681047976', '0681152788', '0868672505', '0067576001', '0067575943', '000255464X', '0067575897', '0002250535', '0681152680', '0067575951', '006757596X', '0681047968', 'B00HAQWLT0', '0067575862', '0781812739', '1400049350', '0547636474', '0067575927', '0002159996', 'B000ESSRNU', '0067575900', '0060580305'], 'buy_after_viewing': ['0002550326', '0067575927', '0002154463', '0002553708']}, 'salesRank': {'Books': 545964}, 'categories': [['Books']]}
{'asin': '000215921X', 'title': 'The World at My Feet', 'imUrl': 'http://ecx.images-amazon.com/images/I/41bixlFPQ6L.jpg', 'related': {'also_bought': ['B009DQQE16']}, 'salesRank': {'Books': 1746736}, 'categories': [['Books']]}
{'asin': '0002158000', 'title': 'Three Nights in Havana', 'price': 8.89, 'imUrl': 'http://ecx.images-amazon.com/images/I/51MWOHnKFIL.jpg', 'salesRank': {'Books': 3882658}, 'categories': [['Books']]}
{'asin': '0002155435', 'description': "Elected to Parliament as a Labour member in 1948, Jenkins (1920- 2003) served in several major posts in Harold Wilson's First Government and as Home Secretary from 1965-1967. In 1987, Jenkins was elected to succeed Harold Macmillan as Chancellor of the University of Oxford following the latter's death, a position he held until his death. Jenkins grew to political maturity during the twilight of a great age of British parliamentary democracy. As much as Churchill, though in quite a different way, Jenkins has been from the cradle a creature of the system that nurtured Palmerston and Disraeli, Gladstone, Asquith and Lloyd George.--This text refers to an alternatePaperbackedition.", 'title': "Mr. Balfour's Poodle: Peers Versus People", 'price': 6.15, 'imUrl': 'http://ecx.images-amazon.com/images/I/51pNNI263lL.jpg', 'salesRank': {'Books': 8829356}, 'categories': [['Books']]}
{'asin': '0002176203', 'description': "In pre-WW I Paris, Picasso, Debussy, Gide, Proust, Henri Bergson and Pierre and Marie Curie were among the creative minds who helped forge the modern world view of a subjective, fluid reality. Cronin's achievement in this scintillating, highly enjoyable social and cultural history is to demonstrate how the various endeavors of these and other groundbreakers were interrelated. France's adaptation to unless France really developed it.aa the motor car changed Proust's way of life. A new subjectivism, spurred by Bergson's spiritual philosophy, made possible Debussy's exploration of musical nuance, Picasso and Braque's invention of Cubism, and poet Charles Peguy's vision of a socialist utopia. Mingling gossip, biography and astute commentary, this chronicle tracks Diaghilev, Colette, Mattise and a host of others. Cronin, biographer of Napoleon, argues persuasively that Parisians' chilly rancor toward Germans stemmed in part from France's sense of national pride. Do you mean: 'French national pride derived from winning the Franco-German rivalry over imperialist expansion in Africa.'?aa Photos.Copyright 1991 Reed Business Information, Inc.--This text refers to an out of print or unavailable edition of this title.", 'title': 'Paris on the Eve 1900-1914', 'related': {'also_bought': ['000215191X', '1442209275']}, 'salesRank': {'Books': 4656707}, 'categories': [['Books']]}
{'asin': '0002155796', 'title': 'The Nuns', 'imUrl': 'http://ecx.images-amazon.com/images/I/41fHcZRAPiL.jpg', 'related': {'also_viewed': ['0312063083', '0553408038']}, 'salesRank': {'Books': 4145936}, 'categories': [['Books']]}
{'asin': '0002159317', 'categories': [['Books']], 'description': 'Two collections of California\'s best. The latest addition to Collins\'s popular series ( America the Beautiful Cookbook, LJ 11/15/90; France the Beautiful Cookbook, LJ 10/15/89; et al.) is a locally specialized but stunning entry. The photographs of the California scenery/scene are varied and vivid, while the food photography is quite spectacular, and the recipes are far better and more interesting than those in several of the previous books. Recommended for most California libraries, and for any others that can afford this luxury. Like Robert Schneider\'s The Open Hand Cookbook ( LJ 11/15/89), the San Francisco Symphony\'s benefit cookbook offers a tantalizing collection of menus from some of California\'s most talented chefs. The roster of Bay Area contributors includes Jeremiah Tower, Alice Waters, Barbara Tropp, Ken Hom, and many other stars; many of the recipes are unmistakably "California," but they do in fact represent a wide range of styles, and they\'ve been well edited for the home cook. Recommended.Copyright 1991 Reed Business Information, Inc.', 'title': 'California, The Beautiful Cookbook: Authentic Recipes from California', 'price': 37.69, 'salesRank': {'Books': 198533}, 'imUrl': 'http://ecx.images-amazon.com/images/I/51762E1Z2YL.jpg', 'related': {'also_bought': ['0002553481', '000215854X', '0002551519', '0002250357', 'B000ELJ3R6', '0002553724', '0681152710', '0002550326', '0002551543', '0002550296', '0002154129', '0002154463', '0681152699', '0002553708', '0895351854', '000215949X', '0681152672', '0002250535', '0067576001', '0067575986', '0681047968', '0002551152', '0681152788', '0868672505', '0681152680', '0067575897', '0681047976', '0067575951', '000255464X', '0060580313', '006757596X', '0060580283', '1893062546', '0067575927', '0517692201', '0681152664', '0002159996', '0067575900', '0895352109', 'B000ESSRNU'], 'buy_after_viewing': ['0002553481', '0002553708', '000215854X', '0002550296']}}
{'asin': '0002169525', 'salesRank': {'Books': 10010503}, 'categories': [['Books']], 'title': 'Shipwreck on Middleton Reef: The story of a Tasman survivor'}
{'asin': '0002176173', 'salesRank': {'Books': 4634105}, 'imUrl': 'http://ecx.images-amazon.com/images/I/51MS1K4ZGTL.jpg', 'categories': [['Books']], 'title': 'On My Way to the Club'}
{'asin': '0002176475', 'salesRank': {'Books': 4179244}, 'imUrl': 'http://ecx.images-amazon.com/images/I/61Ov7W-uu-L._SL500_.jpg', 'categories': [['Books']], 'title': 'Rural and Native Heritage Cookbook'}
{'asin': '0002157292', 'description': "Tenth in the Day in the Life series, this photographic impression of il bel paese and its people comprises some 200 shots taken by 100 international photographers, spread throughout the country, on April 27, 1990. From pictures of fashion models primping in Milan to glassblowers working on the island of Murano, from interiors of St. Peter's in Rome to gypsies gathered around a campfire in Sardinia, the photos reveal Italy's varied lifestyles--urban and rural, moneyed and not, up-to-date and ageless. Wisely focussing, for the most part, on people, the shots, arranged one or two to a page, are accompanied by brief captions and a locating map, and the photographer's credit. Affectionate and lively, the pictures generally eschew sensationalistic angles and perspectives for direct, upbeat views of a nation.Copyright 1990 Reed Business Information, Inc.", 'title': "A Day in the Life of Italy: Photographed by 100 of the World's Leading Photojournalists on One Day, April 27, 1990 (Day in the Life Photography Series)", 'imUrl': 'http://ecx.images-amazon.com/images/I/91qnCEe8y%2BL.jpg', 'related': {'also_bought': ['0002179679', '0002175800', '0002179695', '0002159511', '0002173808', '0002551195', '0971802106', '000255481X', '0002153211', '0894807609', '000217734X', '0002151677', '0002251043', '0002151626', '0959424407', '0789499754', 'B001H31NHS', '0810918013'], 'buy_after_viewing': ['0002159511', '0002551195', '0002173808', '0002179695']}, 'salesRank': {'Books': 656296}, 'categories': [['Books']]}
{'asin': '0002167549', 'title': 'Solo: Story of an African Wild Dog', 'price': 19.93, 'imUrl': 'http://ecx.images-amazon.com/images/I/51YOyQ18%2BCL.jpg', 'related': {'also_viewed': ['0395183219', '0395121094', 'B00E4Y039G', 'B000H6FI22', '0691016542'], 'buy_after_viewing': ['0395183219', '0395121094', 'B00E4Y039G', '0823957691']}, 'salesRank': {'Books': 770631}, 'categories': [['Books']]}
{'asin': '0001527355', 'salesRank': {'Books': 11294510}, 'categories': [['Books']], 'title': '20 Black Gospel Favorites, Volume 3'}
{'asin': '0002161184', 'salesRank': {'Books': 2251629}, 'imUrl': 'http://ecx.images-amazon.com/images/I/518ySoc7DyL.jpg', 'categories': [['Books']], 'title': "Lady Maclean's diplomatic dishes"}
{'asin': '0002166674', 'title': 'Alexandra: Princess and Queen', 'price': 13.13, 'related': {'also_bought': ['0094565600', '031209793X', '0312324243', '1250001617', '1938908600', '047087063X'], 'buy_after_viewing': ['031209793X', '0094565600', '1403983771']}, 'salesRank': {'Books': 1277510}, 'categories': [['Books']]}
{'asin': '0002166070', 'salesRank': {'Books': 2430691}, 'imUrl': 'http://ecx.images-amazon.com/images/I/51JzvwmFc7L.jpg', 'categories': [['Books']], 'title': 'Greg Clark &amp; Jimmie Frise outdoors'}
{'asin': '0002159643', 'description': 'A marginally educated seducer and drunk who died at 37 in 1796 remains Scotland\'s premier poet and songsmith. McIntyre\'s bicentenary biography (his last was a life of BBC founder John Reith, The Expense of Glory) is unsparing about Burns and his uneven output, from haunting lyrics to bawdy songs. Carlyle, so McIntyre writes, saw Burns\'s career as "a tragedy of potential unfulfilled and opportunity squandered." Rather, McIntyre contends, there was scant opportunity in hardscrabble Ayrshire in Burns\'s time, and the flavor of that bleak life as it was actually lived is vividly evoked, as are the poet\'s self-defeating imprudences of every sort. Having little schooling, Burns pragmatically described his working methods as "Untill I am compleat master of a tune, in my own singing... I can never compose for it." His practice was not that of the university, but it produced "Flow gently, sweet Afton" and "The Cotter\'s Saturday Night." He also produced more children, illegitimate and legal, than he could afford, and left his plough for a meager salary as excise tax inspector that kept him on horseback and away from home, from the contemplative time for writing and from exploiting usefully his flair for friendship with admiring men and adoring women in circles above his class. His lyrical gift had pushed him out of the milieu that moved him to verse. As McIntyre observes, Burns\'s local literary reputation, once spread, "had both made and undone him." He had "an extraordinary blindness to where his own interest lay." Although he was "never the slave of time," that became another of his many failings. McIntyre\'s careful scrutiny of Burns is exemplified by his quoting an exculpatory letter ostensibly done in haste. "Pardon this confused scrawl," Burns explains. "?Indeed I know not well what I have written." But, McIntyre notes, "That was not strictly true?he had taken time to try his hand at a draft." Illustrated.Copyright 1996 Reed Business Information, Inc.', 'title': 'Dirt &amp; Deity: A Life of Robert Burns', 'imUrl': 'http://ecx.images-amazon.com/images/I/41BYY9Z96AL.jpg', 'related': {'also_viewed': ['0691141711']}, 'salesRank': {'Books': 3040520}, 'categories': [['Books']]}
{'asin': '0002177064', 'title': "The Enemies within: Story of the Miners' Strike", 'price': 14.64, 'imUrl': 'http://ecx.images-amazon.com/images/I/517JnHlWdZL.jpg', 'related': {'buy_after_viewing': ['1781683425']}, 'salesRank': {'Books': 4220361}, 'categories': [['Books']]}
{'asin': '0002166461', 'title': 'Memoirs', 'price': 16.42, 'imUrl': 'http://ecx.images-amazon.com/images/I/71WAL3Agl2L.jpg', 'related': {'also_bought': ['0283063297', '0304307572', '149428006X', '1492905542', '0135146534', '1476733813', '1846882346', '1855850397', '1909609943', '0701183497', '1855850788', '0985460342', '185177534X', '0394534484', '1908739223', '156619086X', '0237449420', '0684193469', '0985460326', '029778711X', '0865650152', '0881621897', '0283998539', '0752465694', '1604417749', '0985460334', '0719541395', '0720613426', '1905686803', '0749909773', '1447259351', '0750918128', '047004439X', '1844544443', '1457507765', '0831756500', '0304314781', '0805095446', '0954127560', 'B0064UQH0W', '1743316828', '0684842165', '9197567159', '0385014481', '0195161335', '1781320357', '1907892389', '0584110715', '098546030X', '0297785206', '0985460393', '0449219828', '0395605164', '047087063X', '098653109X', '1927604028', '1927604044', '075381997X', '0297831070', '140006371X', '9197567191', '144560440X'], 'buy_after_viewing': ['0283063297', '1492905542', '0304307572', '1855850788']}, 'salesRank': {'Books': 1177595}, 'categories': [['Books']]}
{'asin': '0002172739', 'title': 'Bonnie Sterns Cuisinart Cookbook', 'price': 4.0, 'imUrl': 'http://ecx.images-amazon.com/images/I/518ImUlvJSL.jpg', 'related': {'also_viewed': ['1770500286', '0778802507', '093666200X', '0936662042', 'B001413A0Q', '006074829X', '0754829014'], 'buy_after_viewing': ['1770500286', '0778802507', 'B00004S9BY', '0778801020']}, 'salesRank': {'Books': 2062326}, 'categories': [['Books']]}
{'asin': '000216194X', 'categories': [['Books']], 'description': "Perhaps the last of the great romantic gentleman-explorers, Thesiger, author of Arabian Sands and The Marsh Arabs, here looks back on an extraordinary life. He was born in Abyssinia (Ethiopia) to British diplomatic parents who were friends of Emperor Haile Selassie. Thesiger remembers Addis Ababa, the capital, as a village with grass huts, no roads and colorful ceremonies. He attended Eton and Oxford, then returned to Africa for the first of many journeys, exploring the Awash River (home to the dreaded Danakil, whose warriors killed randomly to prove their manhood and collected their victims' genitals for trophies). As a district officer in the Sudan Political Service, Thesiger had further opportunities to travel in desert lands and meet nomadic tribes. During World War II, he served with Orde Wingate's troops, liberating Abyssinia from the Italians; later, he fought behind the lines in the Western Desert. In addition to superb adventure, Thesiger gives a fine portrait of the waning days of the British Empire in the Sudan and of the last revolution in Ethiopia. Photos.Copyright 1988 Reed Business Information, Inc.--This text refers to an out of print or unavailable edition of this title.", 'title': 'The Life of My Choice', 'price': 11.11, 'salesRank': {'Books': 4039905}, 'imUrl': 'http://ecx.images-amazon.com/images/I/718CRESPTJL.gif', 'related': {'also_bought': ['0141442077', '0141442085', '0525930779', '0006551009', '0393050866', '1590201639', '0006383920'], 'buy_after_viewing': ['0141442077', '1590201639', '0393334252', '0525930779']}}
{'asin': '0002158612', 'title': 'The Last Empress: Life and Times of Zita of Austria-Hungary, 1892-1989', 'price': 15.9, 'imUrl': 'http://ecx.images-amazon.com/images/I/51vJxDY4sWL.jpg', 'related': {'also_bought': ['0985460342', '0985460334', '1492905542', '1938908600', '1846882346', '0985460318'], 'buy_after_viewing': ['0852441738', '1852855495', 'B0023RT0J0']}, 'salesRank': {'Books': 2192512}, 'categories': [['Books']]}
{'asin': '0002175312', 'title': 'The Conquistadors', 'price': 6.15, 'related': {'also_bought': ['0060807423', 'B000FG1T8Q', '0520230647', '0330342150'], 'buy_after_viewing': ['0099577429']}, 'salesRank': {'Books': 4459783}, 'categories': [['Books']]}
{'asin': '0002179741', 'categories': [['Books']], 'description': 'This volume, to be published on the fifth anniversary of the dedication of the national shrine, includes photographs by freelance photographer Lopes and 16 other photojournalists, and excerpts of letters placed at the wailing wall by families, friends and war buddies of the dead and missing whose names are engraved there"the mystery of death writ in stone 58,132 times." This American family album is deeply moving in its simplicity: "Damn you, brotherwhy didn\'t you come back? . . . I still love you, and I\'d love you if you came back in one piece, or your arms or legs or mind gone." Among the 75 poignant color and black-and-white pictures photographed with respect, a child is lifted by a veteran to plant a kiss on a name; flowers, teddy bears, flags and uniforms grace the polished black granite. In his introduction, Vietnam veteran and freelance writer Norman discusses the controversy over the Wall\'s design and mourns a friend who substituted for him on patrol: "He may have died for his country or for his God or for nothing at all. For a long time, I thought he died for me." 150,000 first printing; BOMC featured selection.Copyright 1987 Reed Business Information, Inc.', 'title': 'The Wall: Images and Offerings from the Vietnam Veterans Memorial', 'price': 22.09, 'salesRank': {'Books': 965095}, 'imUrl': 'http://ecx.images-amazon.com/images/I/41h92gLQMeL.jpg', 'related': {'also_bought': ['1570360677', '0962087734', '0061148776', '0394560272', '1426200897', '0976615002', '1570361746', '1588342107'], 'buy_after_viewing': ['0061148776', '1570360677', '0394759885', '0395629772']}}
{'asin': '0002179938', 'salesRank': {'Books': 6151889}, 'imUrl': 'http://ecx.images-amazon.com/images/I/51NHURk-eXL._SL500_.jpg', 'categories': [['Books']], 'title': 'Grand Knockout Tournament'}
{'asin': '0002162733', 'title': 'Adventures of Madalene and Louisa', 'imUrl': 'http://ecx.images-amazon.com/images/I/51E7hh-xkJL.jpg', 'related': {'also_bought': ['1930092555', '155725785X']}, 'salesRank': {'Books': 2619652}, 'categories': [['Books']]}
{'asin': '0002000601', 'salesRank': {'Books': 3190458}, 'imUrl': 'http://ecx.images-amazon.com/images/I/41nWsa6ThQL.jpg', 'categories': [['Books']], 'title': "Wolves among Sheep: The True Story of Murder in a Jehovah's Witness Community"}
{'asin': '000217863X', 'title': 'The Joy of Bad Verse', 'imUrl': 'http://ecx.images-amazon.com/images/I/51h%2Bb9wXF0L.jpg', 'related': {'also_bought': ['000274094X']}, 'salesRank': {'Books': 2868949}, 'categories': [['Books']]}
{'asin': '000218706X', 'salesRank': {'Books': 6967493}, 'categories': [['Books']], 'title': '365 One-minute Golf Lessons'}
{'asin': '0002162288', 'salesRank': {'Books': 4789680}, 'imUrl': 'http://ecx.images-amazon.com/images/I/41wiUnxwHQL.jpg', 'categories': [['Books']], 'title': 'Viking Age Sculpture in Northern England (Collins archaeology)'}
{'asin': '0002159627', 'categories': [['Books']], 'description': 'Text: English, Spanish', 'title': "The days of the dead: Mexico's Festival of Communion with the Departed", 'price': 18.72, 'salesRank': {'Books': 855455}, 'imUrl': 'http://ecx.images-amazon.com/images/I/81bsa2bIYSL.jpg', 'related': {'also_viewed': ['1423620526', '0292776586', '0470258292', '1480234567', '0152024468', '1405152486', '1907621016', '0486480267', '048647285X', '1602377626', '0486491277', '1497456762', '0875653499', '0823423816', '1619291460', '1856697002'], 'buy_after_viewing': ['1423620526', '0292776586', '0470258292', '1480234567']}}
{'asin': '0002160161', 'salesRank': {'Books': 3909854}, 'imUrl': 'http://ecx.images-amazon.com/images/I/71PKRsR9zUL.jpg', 'categories': [['Books']], 'title': 'Age of Elegance, 1812-22'}
{'asin': '0002154390', 'salesRank': {'Books': 1525759}, 'related': {'also_bought': ['076244259X', '0006376355', '0812931491', '0452270057'], 'buy_after_viewing': ['0006376355']}, 'categories': [['Books']], 'title': 'Videotrash &amp; Treasures: A Field Guide to the Video Unknown'}
{'asin': '0002177285', 'title': 'Invitation to a Royal Wedding', 'price': 8.0, 'imUrl': 'http://ecx.images-amazon.com/images/I/51qOGq%2BAtVL.jpg', 'related': {'also_bought': ['1841002216', '0361052383', '0517350416', '0711202176', '039454403X', '0721409865', '0517692392', '3832794557', '0809224283', '0948397969', '156980057X', '0671673637', '0948397918', '0671882163', '067163304X', '0671732242', '1782194568', '0312093772', '1603202161'], 'buy_after_viewing': ['B006TQW0VG']}, 'salesRank': {'Books': 1383253}, 'categories': [['Books']]}
{'asin': '0002191792', 'title': 'Birds of East Africa (Collins Field Guides)', 'price': 25.04, 'imUrl': 'http://ecx.images-amazon.com/images/I/41S1EGP987L.jpg', 'related': {'also_bought': ['0691007373', '0691126658', '0679432345', '1890132446', '0691010226', '0691122393', '0002192152', '1741792827', '1741047056', '1857333497', '158355033X', '1841624675', '0002197782', 'B00004ZCJL', '1770077065', '1770078886'], 'buy_after_viewing': ['0691126658', '0691007373', '0691010226', '0691141703']}, 'salesRank': {'Books': 766318}, 'categories': [['Books']]}
{'asin': '0002184702', 'salesRank': {'Books': 4288563}, 'categories': [['Books']], 'title': 'Bridge for Beginners: Bidding (Collins Bridge for Beginners)'}
{'asin': '0002162652', 'salesRank': {'Books': 3783641}, 'imUrl': 'http://ecx.images-amazon.com/images/I/71jE0tGtj6L.jpg', 'categories': [['Books']], 'title': 'The wandering gorillas'}
{'asin': '0002163292', 'salesRank': {'Books': 9807360}, 'categories': [['Books']], 'title': 'The Fontana Biographical Companion to Modern Thought'}
{'asin': '000217104X', 'title': "The Winner's Edge:  How to Win at Casino Gambling", 'imUrl': 'http://ecx.images-amazon.com/images/I/31CgwNYAYDL.jpg', 'related': {'also_bought': ['0671709593', '156980219X', '1569802491', '0876902700', '0716721554', '1566250749', '0818406275']}, 'salesRank': {'Books': 1311144}, 'categories': [['Books']]}
{'asin': '0002199181', 'description': "Michael Chinery is the UK,s leading writer on insects. His 'Collins Field Guide to 'Insects, and 'Collins Pocket Guide to 'Insects, are acknowledged as the best available.", 'title': 'Insects of Britain &amp; Northern Europe: The Complete Insect Guide (Collins Field Guide)', 'imUrl': 'http://ecx.images-amazon.com/images/I/51BDHCJKBFL.jpg', 'related': {'also_viewed': ['1852239379']}, 'salesRank': {'Books': 3438556}, 'categories': [['Books']]}
{'asin': '000219502X', 'salesRank': {'Books': 5048598}, 'imUrl': 'http://ecx.images-amazon.com/images/I/41%2BoRuZRNLL.jpg', 'categories': [['Books']], 'title': 'People of the Lake - man; his origins, nature and future'}
{'asin': '0002187027', 'description': 'David Leadbetter has coached players of the calibre of Nick Faldo, Greg Norman and Ernie Els. He is a regular contributor to Golf International and Golf Digest magazines, and his four best-selling books have sold over a million copies between them worldwide. There are sixteen David Leadbetter Golfing Academies around the world putting his teaching theories into practice.', 'title': 'David Leadbetter 100% Golf: How to Unlock Your True Golfing Potential', 'imUrl': 'http://ecx.images-amazon.com/images/I/51FS1DY2ATL.jpg', 'salesRank': {'Books': 2881660}, 'categories': [['Books']]}
{'asin': '0002192063', 'title': 'Birds of South-East Asia', 'price': 22.2, 'imUrl': 'http://ecx.images-amazon.com/images/I/51WFNZG15VL.jpg', 'related': {'also_viewed': ['0691124353', '0691050120', '849655385X', '1843307464', '069115337X', '0002192071', '0804844518'], 'buy_after_viewing': ['0691124353', '0691143501', '1843307464', '0691007012']}, 'salesRank': {'Books': 1279384}, 'categories': [['Books']]}
{'asin': '0001713108', 'categories': [['Books']], 'description': 'By Bennet Cerf, Illustrated by Roy McKie', 'title': 'Animal Riddles (Beginner Series)', 'price': 7.6, 'salesRank': {'Books': 2265450}, 'imUrl': 'http://ecx.images-amazon.com/images/I/71QRPW0JP8L.gif', 'related': {'also_bought': ['0679889701', '039480015X'], 'buy_after_viewing': ['0394800346', '0679889701', '0001713329', '0394800117']}}
{'asin': '000217572X', 'salesRank': {'Books': 5723959}, 'imUrl': 'http://ecx.images-amazon.com/images/I/6124gUxFrEL.jpg', 'categories': [['Books']], 'title': 'Focus on New Zealand'}
{'asin': '0001841777', 'salesRank': {'Books': 2057547}, 'imUrl': 'http://ecx.images-amazon.com/images/I/51jxp3pAOqL.jpg', 'categories': [['Books']], 'title': 'The Castle Story'}
{'asin': '0002187949', 'title': 'ADDICTED', 'price': 11.26, 'imUrl': 'http://ecx.images-amazon.com/images/I/41F8GM7MFAL.jpg', 'related': {'also_viewed': ['1471129535', '1844544524'], 'buy_after_viewing': ['1471129535', '1845133390', '1573226882', '0007424973']}, 'salesRank': {'Books': 1993961}, 'categories': [['Books']]}
{'asin': '000217796X', 'salesRank': {'Books': 2366538}, 'imUrl': 'http://ecx.images-amazon.com/images/I/41FKqSvRg0L.jpg', 'categories': [['Books']], 'title': 'What a Life!: An Autobiography of E.V.L. and G.M.'}
{'asin': '000211562X', 'salesRank': {'Books': 8297614}, 'imUrl': 'http://ecx.images-amazon.com/images/I/41eQ8PzsBmL.jpg', 'categories': [['Books']], 'title': 'NO PASSING GLORY: BIOGRAPHY OF LEONARD CHESHIRE'}
{'asin': '0002168952', 'salesRank': {'Books': 6989586}, 'imUrl': 'http://ecx.images-amazon.com/images/I/71PpBw2mFsL.jpg', 'categories': [['Books']], 'title': 'Night drop at Ede'}
{'asin': '0001711296', 'categories': [['Books']], 'description': "With his unique combination of hilarious stories, zany pictures and riotous rhymes, Dr. Seuss has been delighting young children and helping them learn to read for over fifty years. Creator of the wonderfully anarchic Cat in the Hat, and ranked among the UK's top ten favourite children's authors, Dr. Seuss is a global best-seller, with over half a billion books sold worldwide.--This text refers to thePaperbackedition.", 'title': 'Come Over to My House (Beginner Series)', 'price': 7.6, 'salesRank': {'Books': 647461}, 'imUrl': 'http://ecx.images-amazon.com/images/I/51JyIAoa-kL.jpg', 'related': {'also_viewed': ['B001M5D2U2', '0394827198', '0394800931', '0394865804', '0394844947', '0394823958', '0394562690', '039480094X', '0394816951', '0375866000', '0394800923', '039484484X', '0394800028', '0394800869', '0375864350', '0394829123', '0394829131', '0679890084', '0679881298', '039480077X', '0394800826', '0679801324', '0394824903', '0375812407', '0394800753', '0394832965', '0394800915', '0394831306', '0394892178', '0394800192', '0375824928', '0394800850', '039480080X', '0394800818', '0394844483', '0394831284', '0394826876', '0394835638', '0394800400', '0679867120', '0679883568', '0307385086', '0394800893', '0394826701', 'B000B3O1CE', '0394800842', '0679434488', '0394800176', '0394800788', '0394551907', '0688135781', '0920236162', '0375827218', '0394800877', '0375853421', '0394839129', '0394823370', '0547238924', '0140501738'], 'buy_after_viewing': ['B001M5D2U2', '0394835638', '0394827198', '0679890084']}}
{'asin': '000217989X', 'description': 'Longford  is Frank Pakenham, 7th Earl of Lonford.--This text refers to an out of print or unavailable edition of this title.', 'title': 'A History of the House of Lords', 'imUrl': 'http://ecx.images-amazon.com/images/I/51145YEJCTL.jpg', 'salesRank': {'Books': 3333953}, 'categories': [['Books']]}
{'asin': '0002187035', 'title': 'Nigel Mansell: My Autobiography', 'imUrl': 'http://ecx.images-amazon.com/images/I/41Y6YKMQZML.jpg', 'related': {'also_bought': ['0099528096']}, 'salesRank': {'Books': 3561903}, 'categories': [['Books']]}
{'asin': '0002167425', 'categories': [['Books']], 'description': '7 1-hour cassettes--This text refers to an out of print or unavailable edition of this title.', 'title': 'The Stationary Ark', 'price': 16.95, 'salesRank': {'Books': 2374669}, 'imUrl': 'http://ecx.images-amazon.com/images/I/51upohNcYdL.jpg', 'related': {'also_bought': ['0140013148', '0142004405', '0671612980', '0698112113', '0142004413', '0143037080', '0143038532', '0600871711', '0671243721', '1559701803', '0316197173', '1559702044', 'B000EMG97W'], 'buy_after_viewing': ['0670313270', '0670003344', '0140013148', '0571053718']}}
{'asin': '0002173808', 'categories': [['Books']], 'description': "Like the similar books about Australia, Hawaii, and Japan, each of these offers multiple photographic impressions recorded on a single day. Canada, for coverage of so vast a territory, engaged 100 international photographers (to Israelis ' mostly native 55), to produce 100,000 images (to Israelis ' 40,000), from which its several hundred memorable black-and-white and color illustrations were chosen. The photos juxtapose the industrial to the rural. A lively essay recounts experiences organizing the project and photographing on the actual day (June 8, 1984). The photographers get credit next to their pictures; a map shows where each worked that day; and a lengthy section gives their respective backgrounds, illustrated with past work. Israelis seems earnest, even somber, in comparison. With more than 300 equally fine images, it plays down the individual artists, presenting only a list of credits at the end. The introduction discusses not so much this project as the past and present social and political developments in this young nation, placing the images firmly in context. And indeed, throughout the coverage of agriculture, sheep, beaches, and apartment houses are the ubiquitous soldiers with guns. The heat and aridity are everywhere evident on this day (May 10, 1984) in the ``green'' month, before things are parched to brown. Both books use a chronological arrangement and tell when, to the hour, the pictures were taken, but Canada , being so large, offers maps on each page to show the geographical location of particular images. Both recommended for their candid presentation of ordinary daily life. Kathleen Collins, Library of CongressCopyright 1985 Reed Business Information, Inc.", 'title': 'A Day in the Life of Canada', 'price': 11.59, 'salesRank': {'Books': 768516}, 'imUrl': 'http://ecx.images-amazon.com/images/I/51r6v8%2BPjDL.jpg', 'related': {'also_bought': ['0002179679', '0002175800', '0002157292', '0002551195', '0002153211', '0002179695', '0971802106', '0002159511', '0894807609', '000255481X', '0002151626', '0002151677', '000217734X', '0002251043', '0959424407', 'B001H31NHS', '0810918013', '0789499754', '1478296127', '000649207X', '0756600499'], 'buy_after_viewing': ['000217734X', '0002175800', '1594743061', '1478296127']}}
{'asin': '0002199351', 'salesRank': {'Books': 7366456}, 'imUrl': 'http://ecx.images-amazon.com/images/I/41nddH6EzxL.jpg', 'categories': [['Books']], 'title': 'Ladybirds (Collins New Naturalist)'}
{'asin': '0002179911', 'categories': [['Books']], 'description': "The Japanese Class A war crimes trials were plagued with problems from formation to end: they did not receive the same respect as those at Nuremberg; the prosecution found many important documents lost or destroyed; the defense struggled with inadequate staff and time; and some judgments and the legal basis of the trials were subject to harsh criticism. The late author, a correspondent at the trials, used his experience, memoirs, transcripts, and interviews to construct a personal and insightful account of this important event. Richard Minear's Victor's Justice (1971) is a more analytic treatment, but The Other Nuremberg will appeal to layperson and scholar alike. Recommended. Kenneth W. Berger, Duke Univ. Lib., Durham, N.C.Copyright 1987 Reed Business Information, Inc.--This text refers to an out of print or unavailable edition of this title.", 'title': 'The Other Nuremberg: The Untold Story of the Tokyo War Crimes Trials', 'price': 14.97, 'salesRank': {'Books': 3600435}, 'imUrl': 'http://ecx.images-amazon.com/images/I/41LNUCtQFdL._SL500_.jpg', 'related': {'also_viewed': ['0786467622', '0674033396', '1929280068', '0813121779', '1848588402', '074561485X', '0689114966', '1602391459', '0306811782', '0881840327', '0700618813', '1782006486', '0393320278', '014016622X', '0199278520', '0465068367', '1480181560', '0773482954', '0061997196'], 'buy_after_viewing': ['0393320278', '0786467622', '1929280068', '0674033396']}}
{'asin': '0002175983', 'description': 'Dzhirkvelov writes that although he never opposed the Soviet regime, he was disturbed by the increasing corruption of the privileged elite, the fierce power struggles at the top, the heavy drinking and immoral ways of the ideological leaders "and their utter contempt for the ordinary people." He was especially disturbed when his spy masters began treating him with contempt; he defected to the West in 1980. A 30-year veteran of the KGB, Dzhirkvelov\'s descriptions of organizational structures at various levels along with operational techniquesincluding activities he took part inrepresent a rare insider\'s look at the Soviet security system. On the other hand, this defector claims that the 1953 "doctor\'s plot" against Stalin was nothing more than "an amusing idea" of the Western media, that the KGB is not as powerful as is generally thought in the West, and that stories of religious persecution in the Soviet Union are greatly exaggerated.Copyright 1988 Reed Business Information, Inc.--This text refers to an out of print or unavailable edition of this title.', 'title': 'Secret Servant: My Life with the K. G. B.', 'imUrl': 'http://ecx.images-amazon.com/images/I/519sTMn6IEL.jpg', 'salesRank': {'Books': 14047467}, 'categories': [['Books']]}
{'asin': '0002198940', 'categories': [['Books']], 'description': 'Brilliantly organised guide ... beautiful, apparently infallible, so comprehensive and above all easy to use. The Sunday Times  Superbly handy and comprehensive guide. The Observer', 'title': 'Birds of Britain and Europe with North Africa and the Middle East: Over 3,000 Colour Illustrations (Collins Pocket Guide)', 'price': 22.47, 'salesRank': {'Books': 1193843}, 'imUrl': 'http://ecx.images-amazon.com/images/I/41JPJSFVNEL.jpg', 'related': {'also_bought': ['0691143927', '1426208286', '0691026483', '0756685818', '1871104092', '030795790X', '0691148449', '0691154821', '069111319X'], 'buy_after_viewing': ['0691143927', '0300074557', '0007268149', '0691033269']}}
{'asin': '0002199378', 'title': 'Birds of Eastern Africa (Collins Illustrated Checklist)', 'price': 25.04, 'imUrl': 'http://ecx.images-amazon.com/images/I/51SEWZ9DRYL.jpg', 'related': {'also_viewed': ['0691126658', '0691141703', 'B004KABGEA', '0691007373', '0002191792'], 'buy_after_viewing': ['0691126658', '0691010226', '0679432345', '0691141703']}, 'salesRank': {'Books': 3508219}, 'categories': [['Books']]}
{'asin': '000218494X', 'description': "'The cricket book of the year' The Times 'Plenty of indiscretion, malice and comedy' Daily Telegraph--This text refers to an out of print or unavailable edition of this title.", 'title': 'Botham: My Autobiography', 'imUrl': 'http://ecx.images-amazon.com/images/I/414MSNP654L.jpg', 'salesRank': {'Books': 10957239}, 'categories': [['Books']]}
{'asin': '0002159511', 'description': 'On one day in May 1991 more than 75 distinguished photographers undertook to capture on film the many sides of Ireland and its people. As with previous Day in the Life explorations of other countries, the photographs provide a stunning panorama of everyday life in a variety of settings, from pastoral to urban, from working-class neighborhoods to country estates. Celebrating the land and its citizens, these 200 mainly color photographs are accompanied by maps indicating the location of each and by concise captions. Subjects include a Benedictine nun on a monastery farm, a man soaking in his bath at a spa, a covey of "punk rockers" in a Dublin neighborhood, the bishop of Cork putting "a little body Irish" on a road bowling match. A feast for the eyes is the result of an impressively coordinated project that, though ambitious, makes no claim as a definitive record of a complex country. 90,000 first printing; major ad/promo; first serial to Islands magazine.Copyright 1991 Reed Business Information, Inc.', 'title': 'A Day in the Life of Ireland', 'imUrl': 'http://ecx.images-amazon.com/images/I/91DN8ntjpwL.jpg', 'related': {'also_bought': ['0002179695', '0002157292', '0002551195', '0002175800', '000217734X', '0002179679', '0002173808', '0002153211', '000255481X', '0971802106', '0002151677', '0894807609', '0002251043', '0002151626', '0959424407', '0789499754', '0871564378', 'B001H31NHS'], 'buy_after_viewing': ['000217734X', '0002179695', '0002551195', '0883633396']}, 'salesRank': {'Books': 935971}, 'categories': [['Books']]}
{'asin': '0002197189', 'salesRank': {'Books': 4601995}, 'imUrl': 'http://ecx.images-amazon.com/images/I/514DMJdVl4L.jpg', 'categories': [['Books']], 'title': 'Field Guide to the Sea-birds of Britain and the World'}
{'asin': '0002177803', 'salesRank': {'Books': 4431957}, 'imUrl': 'http://ecx.images-amazon.com/images/I/31F%2BjD3zNgL.jpg', 'categories': [['Books']], 'title': 'Still Dancing: My Story'}
{'asin': '0002192373', 'title': 'A Field Guide to the Birds of the Galapagos', 'price': 14.65, 'imUrl': 'http://ecx.images-amazon.com/images/I/A1CRZOiRyTL.jpg', 'related': {'also_bought': ['0300115326', '0691102953', '067973337X', '0691012253', '1566565308'], 'buy_after_viewing': ['0691102953', '0300115326', '0801487218', '1895176409']}, 'salesRank': {'Books': 1891908}, 'categories': [['Books']]}
{'asin': '0002166925', 'salesRank': {'Books': 5178124}, 'imUrl': 'http://ecx.images-amazon.com/images/I/51jXpRyjT-L.jpg', 'categories': [['Books']], 'title': 'May your first love be your last: And other stories'}
{'asin': '0002197790', 'categories': [['Books']], 'description': "'an excellent field guide...beautifully and lavishly illustrated' Times Literary Supplement '...an invaluable book for the amateur naturalist and professional alike' British Wildlife Magazine", 'title': 'Mammals of Britain &amp; Europe (Collins Field Guide)', 'price': 17.0, 'salesRank': {'Books': 4257552}, 'imUrl': 'http://ecx.images-amazon.com/images/I/41HQHKEA6XL.jpg', 'related': {'also_viewed': ['B00D9TWELW'], 'buy_after_viewing': ['B00D9TWELW', '0691143927']}}
{'asin': '000217734X', 'title': 'A Day in the Life of America', 'price': 16.0, 'imUrl': 'http://ecx.images-amazon.com/images/I/91VL0OdWbNL.jpg', 'related': {'also_bought': ['0002179695', '0002159511', '0789499754', '0002175800', '0002153211', '0971802106', '0002157292', '0002551195', '0002173808', 'B001H31NHS', '0002179679', '0002151626', '0894807609', '000255481X', '0002151677', '0002251043', '1426205260', '1454908270', '0810918013', '1426202911', '142620647X', '1426206453', '0959424407'], 'buy_after_viewing': ['B001H31NHS', '0002179695', '0789499754', '0002151626']}, 'salesRank': {'Books': 884683}, 'categories': [['Books']]}
{'asin': '0002175800', 'categories': [['Books']], 'description': 'On June 7, 1985, 100 photographers from around the world set out to cover Japan. Many had participated in A Day in the Life of Canada ( LJ 11/1/85) and the similar books on Australia and Hawaii. This, however, is the first such coverage of a non-Western, non-English-speaking country. The color photographs are sumptuously reproduced and every one holds our attention. The pictures are arranged chronologically, from early morning until late at night. A map of Japan shows where each was taken. Photographers are credited next to their pictures, and biographies of participants follow the picture essay, as does a story about their experiences taking these 300 pictures, chosen from some 135,000 exposures. The range of subjects covered is enormous and shakes up our notions about Japan. Highly recommended. Kathleen Collins, Library of CongressCopyright 1986 Reed Business Information, Inc.', 'title': 'A Day in the Life of Japan', 'price': 24.59, 'salesRank': {'Books': 359410}, 'imUrl': 'http://ecx.images-amazon.com/images/I/71uT9mAgL9L.jpg', 'related': {'also_bought': ['0002179695', '0002157292', '0002153211', '0002179679', '0002173808', '000255481X', '0002159511', '0971802106', '0894807609', '000217734X', '0002151626', '0002251043', '0002551195', '0002151677', '0789499754', '0959424407', 'B001H31NHS', '0810918013', '0393058433', '1885559003', '0756600499', '4770023391', '0002550555'], 'buy_after_viewing': ['0002179695', '000217734X', '0894807609', '1568364431']}}
{'asin': '0002177897', 'salesRank': {'Books': 4950097}, 'imUrl': 'http://ecx.images-amazon.com/images/I/91JTO6eHTEL.jpg', 'categories': [['Books']], 'title': 'Over the High Passes: Year in the Himalayas'}
{'asin': '0002185385', 'categories': [['Books']], 'description': "Before titanium drivers, before oversized heads and bubble shafts, before electronic systems to tell you how far you are from the pin, golf was much the same game it is today. The lessons Harvey Penick taught in the pre-gadget days  still stand. The golf swing is basically the same, and Penick could teach it better than anybody. For most of his life, he never intended to publish hisLittle Red Book, a notebook of golf wisdom and anecdotes that he  compiled with the idea that he'd pass it on to his son. But, for the sake of history, it's a good thing that he changed his mind. Contained in its 175 pages is just about all you need to know about golf from a technical standpoint, along with Penick's priceless memories of working with famous pros, teaching absolute nobodies to get the ball in the air, and finding a horde of bat guano and hauling it across town in a pickup truck to fertilize his golf course. This book makes you feel good about playing golf, that you're part of something steeped in ritual and mystery and tradition, and that the game was played perfectly well before perimeter-weighted, graphite-shafted irons came along.--This text refers to an out of print or unavailable edition of this title.", 'title': "Harvey Penick's Little Red Golf Book: Lessons and Teachings from a Lifetime in Golf", 'price': 10.99, 'salesRank': {'Books': 1571618}, 'imUrl': 'http://ecx.images-amazon.com/images/I/41JB1K72ACL.jpg', 'related': {'also_bought': ['0671612972', '0767903447', '0671723014', '068480364X', '0743267125', '0385504462', '0684867354', '0684867338', '1439195285', '0385500246', '0684845083', '0689116306', '0684800594', '0600623432', '1592406602', '0976017407', '0061860921', '0743212134', '0312354819', '1592407501', '0671871889', '068483040X', '0446529311', '1401309615', '1592408222', '1592402925', '1603200010', '0736084347', '0385477767', '0743273575', '074324107X', '1451650167', '1592401570', '0385424191', '159240202X', '192706905X', '0312280688', 'B007CT1KHY', '0553061941', 'B00261TWDW', '630310357X', '0821261851', '0743269756', '0978750209', '0743508092', '0061672823', '0743492471', '1616081120', 'B0076NU626', '1479123943', '1618930214', '1592407706', '1401302785', '0684864029', '159240510X', '0374105235', '1592408451', '0470882794', 'B000CNFC76', 'B00IRF3S2W', 'B0019GKDTM', 'B000KGAFDQ', '0062073478', 'B0013E2ARI', 'B00A35CS2U', '1401307787', 'B002WM0R5C', 'B0055NRJLA', 'B009MA0TR8', 'B00BIZPXWQ', 'B00D2PMP8A', 'B003UO5QSY', 'B003DXLO7Y', '055380684X', 'B00HV0NPVS', 'B001B6CH0S', '0310339308', 'B00IR8DG3K', 'B003D6FFXK', 'B008DFNX6C', 'B003BF8NSM', 'B00B9ADD4U', 'B0055NW0WS'], 'buy_after_viewing': ['0671612972', '068480364X', '0767903447', '0385500246']}}
{'asin': '000215725X', 'categories': [['Books']], 'description': "Delhi has a richly layered past, and Dalrymple (In Xanadu, McKay, 1990) deftly peels away each layer to reveal how the city came to be what it is today. Djinns are spirits said to be seen only after prolonged fasting and prayer; they too are integral to understanding the city. The author, a young Scot carrying on the fine British tradition of travel writing, has a knack for meeting fascinating people and capturing their most revealing remarks. He introduces us to dervishes, eunuchs, partridge fighting, weddings, and expatriates. His wife contributes sketches that nicely complement his text. Considering the importance of Delhi, the capital of the world's second most populous nation, this book deserves to be in most public and academic libraries.Harold M. Otness, Southern Oregon State Coll. Lib., AshlandCopyright 1994 Reed Business Information, Inc.", 'title': 'City of Djinns: A Year in Delhi', 'price': 10.7, 'salesRank': {'Books': 767068}, 'imUrl': 'http://ecx.images-amazon.com/images/I/51xVoZwHYvL.jpg', 'related': {'also_bought': ['0307272826', '0002555107', '0756957265', '0307958280', '1400043107', 'B006TQVWDS', '0006544150', '0385514743', '067942332X', '0805058737', '0006547753', '0374163421', '1611458323', '030017666X', '156656445X'], 'buy_after_viewing': ['0307474461', '014200412X', '1400078334', '0307948536']}}
{'asin': '0002191199', 'title': 'Collins Bird Guide (Collins Field Guide)', 'imUrl': 'http://ecx.images-amazon.com/images/I/41As7QM%2BswL.jpg', 'related': {'also_viewed': ['0691033269', '0691143927']}, 'salesRank': {'Books': 3566956}, 'categories': [['Books']]}
{'asin': '0002177862', 'title': "All the King's Men: The Truth Behind SOE's Greatest Wartime Disaster", 'imUrl': 'http://ecx.images-amazon.com/images/I/41o4QP1KiWL.jpg', 'related': {'also_bought': ['1936296462']}, 'salesRank': {'Books': 2576195}, 'categories': [['Books']]}
{'asin': '0002200031', 'title': 'Birds of Britain and Ireland (Collins Wild Guide)', 'imUrl': 'http://ecx.images-amazon.com/images/I/51GGGZYXETL.jpg', 'related': {'also_bought': ['158355338X']}, 'salesRank': {'Books': 3856952}, 'categories': [['Books']]}
{'asin': '0002177293', 'title': 'Visions of a Nomad', 'price': 11.11, 'imUrl': 'http://ecx.images-amazon.com/images/I/51ttYS4gdDL.jpg', 'related': {'also_viewed': ['0141442077', '0525930779', '0006372678', '0141442085'], 'buy_after_viewing': ['0141442077', '0006548172']}, 'salesRank': {'Books': 2922067}, 'categories': [['Books']]}
{'asin': '0002182300', 'salesRank': {'Books': 6555342}, 'imUrl': 'http://ecx.images-amazon.com/images/I/51ZHJ9aH8vL.jpg', 'categories': [['Books']], 'title': 'Celtic: A Century with Honour'}
{'asin': '0002195690', 'salesRank': {'Books': 930445}, 'imUrl': 'http://ecx.images-amazon.com/images/I/51d%2BrBXHeHL.jpg', 'categories': [['Books']], 'title': "Richard Bell's Britain"}
{'asin': '0002211297', 'salesRank': {'Books': 1315598}, 'related': {'also_viewed': ['1940456118', '0809530759']}, 'categories': [['Books']], 'title': 'The Curse of the Wise Woman'}
{'asin': '0002201372', 'title': 'Galapagos (Collins Safari Guides)', 'price': 14.65, 'imUrl': 'http://ecx.images-amazon.com/images/I/510KGX8SHXL.jpg', 'related': {'also_bought': ['0300115326'], 'buy_after_viewing': ['0691102953', '067973337X', '0300115326', '1895176409']}, 'salesRank': {'Books': 1389013}, 'categories': [['Books']]}
{'asin': '0002199815', 'salesRank': {'Books': 3667107}, 'imUrl': 'http://ecx.images-amazon.com/images/I/51V6VRVCRVL.jpg', 'categories': [['Books']], 'title': 'Spiders of Britain &amp; Europe (Collins Field Guide)'}
{'asin': '0002189615', 'description': '"brutal, unrelenting honesty leaps from every page" The Daily Telegraph', 'title': 'Foggy: The Explosive Autobiography', 'imUrl': 'http://ecx.images-amazon.com/images/I/51x6cVDRVzL.jpg', 'salesRank': {'Books': 2866969}, 'categories': [['Books']]}
{'asin': '0002213184', 'salesRank': {'Books': 6008678}, 'imUrl': 'http://ecx.images-amazon.com/images/I/51QAi3qAwcL.jpg', 'categories': [['Books']], 'title': 'How Young They Died'}
{'asin': '0002174960', 'title': 'One Crowded Hour (Oe): Neil Davis, Combat Cameraman', 'price': 12.83, 'imUrl': 'http://ecx.images-amazon.com/images/I/61E3QVVlTOL.jpg', 'related': {'also_viewed': ['0207187630'], 'buy_after_viewing': ['0207187630']}, 'salesRank': {'Books': 4324866}, 'categories': [['Books']]}
{'asin': '0002179083', 'salesRank': {'Books': 4635527}, 'imUrl': 'http://ecx.images-amazon.com/images/I/512Xcse1lYL.jpg', 'categories': [['Books']], 'title': 'Canlit Foodbook'}
{'asin': '0002211823', 'salesRank': {'Books': 12481543}, 'imUrl': 'http://ecx.images-amazon.com/images/I/61ztd6tDUlL.jpg', 'categories': [['Books']], 'title': "Death's Head"}
{'asin': '0002172747', 'title': 'The Ghost Walker', 'price': 2.99, 'imUrl': 'http://ecx.images-amazon.com/images/I/91momVNlqhL.jpg', 'related': {'also_bought': ['1558175326', '0002172763', '0345349164'], 'buy_after_viewing': ['1614190283', '0760703892', '1896219667', '0030524369']}, 'salesRank': {'Books': 4763210}, 'categories': [['Books']]}
{'asin': '0002211483', 'title': 'Dragonmede', 'price': 26.99, 'imUrl': 'http://ecx.images-amazon.com/images/I/51EZ5N5P02L.jpg', 'salesRank': {'Books': 13477166}, 'categories': [['Books']]}
{'asin': '0002193787', 'salesRank': {'Books': 12967649}, 'imUrl': 'http://ecx.images-amazon.com/images/I/41hU04GdEcL.jpg', 'categories': [['Books']], 'title': 'Ants (Collins New Naturalist)'}
{'asin': '0002179687', 'title': 'Christmas in America', 'price': 18.32, 'imUrl': 'http://ecx.images-amazon.com/images/I/91I1ZVzIszL.jpg', 'related': {'also_bought': ['1616080965', 'B001KRBG1O', '0738519723'], 'buy_after_viewing': ['1616080965']}, 'salesRank': {'Books': 1404159}, 'categories': [['Books']]}
{'asin': '000219984X', 'categories': [['Books']], 'description': 'Patrick Harding&nbsp;is the author ofMushroom Hunting,Mushrooms,Mushrooms and Toadstools&nbsp;Photoguide,&nbsp;andNeed to Know Mushroom Hunting, and has had years of experience lecturing and leading groups on fungal forays.--This text refers to an out of print or unavailable edition of this title.', 'title': 'How to Identify Edible Mushrooms (Collins)', 'price': 9.87, 'salesRank': {'Books': 5427734}, 'imUrl': 'http://ecx.images-amazon.com/images/I/511AA9XG7XL.jpg', 'related': {'also_viewed': ['1592536158'], 'buy_after_viewing': ['1602391602', '0292720807']}}
{'asin': '0002178559', 'categories': [['Books']], 'description': "The goal of an egalitarian, communal society has always united Marxists and leftist socialists, some of the latter (often if not always described as anarchists) refusing any truck with centralized power At various times, such ideas have found relatively wide appeal, and this era is one&mdash;expressed for instance in the antiglobalization movement's emphases on local control and direct democracy&mdash;making Marshall's comprehensive treatment a timely read. Newly revised and updated, this indispensable history of social libertarian thought now reaches into the 21st century&mdash;touching upon themes echoed in other recent titles, including Raj Patel'sThe Value of Nothing. Marshall casts a wide net, gathering all traces of antiauthoritarian socialist thought in works from Lao Tzu through Noam Chomsky, social ecology, and the Zapatistas. Readers will be repeatedly rewarded by Marshall's judiciousness and close readings of both the great names in anarchist history&mdash;Proudhon, Kropotkin, and Tolstoy&mdash;and less expected contributors&mdash;Rousseau, Swift, and Burke. Blowing away cobwebs of misunderstanding and misrepresentation, this is a stimulating portrait of a highly varied but distinctive political ideal, tradition, and practice arising from the enduring human impulse to be free.(June)Copyright &copy; Reed Business Information, a division of Reed Elsevier Inc. All rights reserved.--This text refers to thePaperbackedition.", 'title': 'Demanding the Impossible: A History of Anarchism', 'price': 12.99, 'salesRank': {'Books': 233967}, 'imUrl': 'http://ecx.images-amazon.com/images/I/61Ufn5kWy9L.jpg', 'related': {'also_viewed': ['0853451753', '0192804774', '1904859259', '1595589104', '0140206221', '048641955X', '0745672299', '1484116577', '0972819649', '190485916X', '1904859798', '1904859208', '0800719433', '0140445684', '0691161038', '1902593928', '1456494872', '160680071X', '081299356X', '0156421178', '1604860413', '0800750543', '0312611692', '048622483X', '071780397X', '0300169175', '1479126322', '1481927663', '1904859062', '0375714499', '1258115271', '0879757450', '1604866780', '019936026X', '0062305573', '0919619061', '1573924644', '0800732715', '1871082161', '1491068620', '1849351708', '1904859100', '1888363827', '014018435X', '1849351449', '0062222562', '1876175702', '1604862432', '1904859267', '0142003425', '1586485725', 'B00AK42F7C', '1611453356', '0900384891', '074533086X', '0520276116', '0745333877', '1441144676', '1604864842', '1849350949'], 'buy_after_viewing': ['0853451753', '0192804774', '1902593928', '1904859259']}}
{'asin': '0002184796', 'title': "Harvey Penick's Little Green Golf Book", 'price': 14.5, 'imUrl': 'http://ecx.images-amazon.com/images/I/41AA14TR68L.jpg', 'related': {'also_bought': ['1451683219', '0684845083', '0684867354', '0684859246', 'B00849YP82', '0684800594', '0684867338', '0767903447', '0671612972', '068480364X', '0671871889', '0688146724', '0671723014', '0385424191', '0385500246', '0671998420', '0385504462', 'B0002MGZQO', '630310357X', '068483040X', '0684867346', '0071432450', '0684800586', '1587261111'], 'buy_after_viewing': ['1451683219', 'B001O9CEZA', '0684800594', '0671612972']}, 'salesRank': {'Books': 399447}, 'categories': [['Books']]}
{'asin': '0002198126', 'title': 'Collins Guide to the Wild Flowers of East Africa', 'price': 25.04, 'imUrl': 'http://ecx.images-amazon.com/images/I/511CYMYHJ9L.jpg', 'related': {'also_bought': ['1770078886'], 'buy_after_viewing': ['0691126658', '0691007373', '0679432345', '1890132446']}, 'salesRank': {'Books': 1386785}, 'categories': [['Books']]}
{'asin': '0002199130', 'title': 'Collins Guide to Birds of Russia (Collins Guides)', 'imUrl': 'http://ecx.images-amazon.com/images/I/511jskPTI7L.jpg', 'related': {'also_viewed': ['0691024308'], 'buy_after_viewing': ['0691024308']}, 'salesRank': {'Books': 3799738}, 'categories': [['Books']]}
{'asin': '0002210495', 'categories': [['Books']], 'description': "Desmond Bagley was born in 1923, in Kendal, a rural town in England's scenic Lake District. He left school aged fourteen and worked for a number of years in the aircraft industry before embarking on an adventure - travelling to South Africa by road and supporting himself along the way by working in gold and asbestos mines. Bagley spent the Fifties in South Africa, working as a freelance journalist and critic, before moving to Italy with his wife, Margaret, and then to Guernsey. His first novel, The Golden Keel, was based on a true story overheard by Bagley in a bar in Johannesburg, about Mussolini's vast personal riches and the men who went looking for it. It was published in 1963 to great acclaim and followed by a further fifteen popular adventure ovels. Bgley's career spanned two decades and his influence can be seen in the work of several highly respected thriller writers. When he died, in 1983, his final novel, Juggernaut, was completed by his wife.--This text refers to thePaperbackedition.", 'title': 'The Snow Tiger', 'price': 14.08, 'salesRank': {'Books': 4560181}, 'imUrl': 'http://ecx.images-amazon.com/images/I/51P2%2BuTXIfL.jpg', 'related': {'also_viewed': ['1842320165', '1842320114', '1842320149', '0745140335', 'B002X4PXRQ', '1842320505', '184232019X', '0385149115', '1842320122', '0194216683', '0006157556', '0002215837', '0312001657', '0007304811'], 'buy_after_viewing': ['0007304781', '0007304811']}}
{'asin': '0002199963', 'description': 'By W. Lippert and D. Podlech', 'title': 'Wild Flowers of Britain &amp; Europe (Collins Nature Guides)', 'imUrl': 'http://ecx.images-amazon.com/images/I/514WRSHPWFL.jpg', 'salesRank': {'Books': 7810589}, 'categories': [['Books']]}
{'asin': '0002199092', 'title': 'Collins Photo Guide to Rocks, Minerals and Gemstones (Collins Photo Guides)', 'price': 14.12, 'imUrl': 'http://ecx.images-amazon.com/images/I/51D4PKTMS4L.jpg', 'related': {'buy_after_viewing': ['0789491060', '1440232717']}, 'salesRank': {'Books': 5252276}, 'categories': [['Books']]}
{'asin': '0002199793', 'title': 'Collins Pocket Guide to Stars and Planets', 'price': 12.92, 'imUrl': 'http://ecx.images-amazon.com/images/I/514QWKDT62L.jpg', 'salesRank': {'Books': 1966227}, 'categories': [['Books']]}
{'asin': '0002181193', 'title': 'Ovett: An Autobiography (Willow books)', 'price': 11.4, 'imUrl': 'http://ecx.images-amazon.com/images/I/413kTyzLKnL.jpg', 'related': {'also_bought': ['1444732528', '1479118834', '157954746X', '1470149311', '0028616774', '1852239972', '0753819007', '1250016983', '1444732536', 'B00B0LKT9U', '1444779575', '0312696000', '0283991852', '1891369482', 'B0071PT92C', '1408135957', '1594860564'], 'buy_after_viewing': ['1444732536', '0028616774']}, 'salesRank': {'Books': 1389739}, 'categories': [['Books']]}
{'asin': '0002191369', 'description': 'Richard Fitter and Alastair Fitter, Illustrated by Ann Farrer', 'title': 'Grasses, Sedges, Rushes and Ferns of Britain and Northern Europe (Collins Pocket Guide)', 'imUrl': 'http://ecx.images-amazon.com/images/I/518YTCMNKYL.jpg', 'salesRank': {'Books': 4411731}, 'categories': [['Books']]}
{'asin': '0002154838', 'description': 'Bentsen\'s six-year-long relationship with a group of Maasai prompted this respectful account of villagers who regard cows as currency and resist new ways of life. According to PW , this is a "warmhearted portrayal of a proud, tenacious people--one of the most compassionate books ever written about Africans." Photos.Copyright 1991 Reed Business Information, Inc.--This text refers to an out of print or unavailable edition of this title.', 'title': 'Masai Days', 'imUrl': 'http://ecx.images-amazon.com/images/I/6171Oh82d-L.jpg', 'salesRank': {'Books': 8312799}, 'categories': [['Books']]}
{'asin': '0002199203', 'title': 'Rhino', 'price': 11.62, 'imUrl': 'http://ecx.images-amazon.com/images/I/5189PrGPH7L._SL500_.jpg', 'related': {'also_viewed': ['B000MCDRYC', '0620246405', '0692209182'], 'buy_after_viewing': ['B000MCDRYC', '1250031699']}, 'salesRank': {'Books': 1939832}, 'categories': [['Books']]}
{'asin': '0002188384', 'categories': [['Books']], 'description': "'An excellent practical guide to the game' Daily Telegraph", 'title': 'Faults and Fixes', 'price': 17.81, 'salesRank': {'Books': 3187022}, 'imUrl': 'http://ecx.images-amazon.com/images/I/51X1HN4W90L.jpg', 'related': {'buy_after_viewing': ['0062720058']}}
{'asin': '000216163X', 'title': 'The best of Henry Longhurst', 'imUrl': 'http://ecx.images-amazon.com/images/I/51Xenc7i-ML.jpg', 'related': {'also_bought': ['157243547X', '0304938491', '1585360090', '094088903X', '0060166592', '1592406580', '161145347X', '0615829295']}, 'salesRank': {'Books': 1939692}, 'categories': [['Books']]}
{'asin': '0002188899', 'salesRank': {'Books': 4815608}, 'imUrl': 'http://ecx.images-amazon.com/images/I/5120B7NF56L.jpg', 'categories': [['Books']], 'title': 'White Lightning'}
{'asin': '0002154463', 'categories': [['Books']], 'description': 'Lorenza de Medici has published more than 30 cookbooks. She has appeared in a 13-part series on Italian cooking for public television and conducts a cooking school at Badia a Coltibuono, an 11th-century estate and winery near the Chianti region of Tuscany. She divides her time between Milan and Badia a Coltibuono.', 'title': 'Italy, The Beautiful Cookbook: Authentic Recipes from the Regions of Italy', 'price': 37.69, 'salesRank': {'Books': 491805}, 'imUrl': 'http://ecx.images-amazon.com/images/I/51QNHEJ290L.jpg', 'related': {'also_bought': ['0002550326', '0002154129', '0002553481', '0002553708', '0002159317', '0002551519', 'B000ELJ3R6', '000215854X', '0002550296', '0002551543', '0681152710', '0002553724', '0681152699', '000215949X', '0002250357', '0067576001', '0002250535', '0002551152', '0681152672', '0681047968', '0895351854', '000255464X', '0067575897', '0449903648', '039458404X', '0767905350', '0811872599', '0781813042', '0681047976', '0864119364', '0067575862', '1400052580', '0060580305', '0681152680', '0002159996', '0060580283'], 'buy_after_viewing': ['0681152672', '0002550326', '0002553481', '0002550296']}}
{'asin': '0002199645', 'description': "'it is undoubtedly the best guide available on the market' The London Naturalist", 'title': 'A Field Guide to the Reptiles and Amphibians of Britain and Europe (Collins Field Guide)', 'imUrl': 'http://ecx.images-amazon.com/images/I/51J0JZA6B1L.jpg', 'related': {'also_viewed': ['0002193183', '0643100350']}, 'salesRank': {'Books': 2471091}, 'categories': [['Books']]}
{'asin': '0002199173', 'title': 'Field Guide to the Rare Birds of Britain and Europe Hb (Collins Field Guide)', 'imUrl': 'http://ecx.images-amazon.com/images/I/51YRTGQP1WL.jpg', 'related': {'also_bought': ['0691151946']}, 'salesRank': {'Books': 4203307}, 'categories': [['Books']]}
{'asin': '0002117088', 'categories': [['Books']], 'description': 'Text: English (translation)Original Language: French--This text refers to thePaperbackedition.', 'title': 'Renoir, My Father', 'price': 12.47, 'salesRank': {'Books': 1148326}, 'imUrl': 'http://ecx.images-amazon.com/images/I/41isN3EczFL.jpg', 'related': {'also_viewed': ['0060545593', '0810996073', 'B003E7ETGW', 'B001MPDDME', '0307463222', '0306804573', 'B00EV1YZKK', '0760723273', '0143113526', '3822870609', '1597640964', '0448433710', '3822859729', 'B000N2HBIO', '0300050836', '0143036106', '0300072864', '0764160419', 'B004IK9EGE', '0516200682', '0143034308', '0142001821', '0754823474', 'B0017U74UQ', '0486274543', '1400068177', '0810981386', '3836551012', '0940322161', '0486264882', '0451171357', '2893930409', '1145850154', '0803226616', '0345803701', '0521385938', '0374530092', '0870703609', '0375758976', '0306805995', '044842519X', '0452275040', 'B005K5X8B8', '0307377075', '1590171993', '050009246X', '0679434291', '0345530764', '0812980182', '1439153663', '0399159347'], 'buy_after_viewing': ['0060545593', '0143036106', '0810996073', 'B003E7ETGW']}}
{'asin': '0002192101', 'title': 'Birds of Britain and Europe with North Africa and the Middle East (Collins Pocket Guide)', 'imUrl': 'http://ecx.images-amazon.com/images/I/41zBY4947iL.jpg', 'related': {'also_viewed': ['0002198940', '070991413X', '0395669227', '0691033269', '0007268149', '0300103603'], 'buy_after_viewing': ['0002198940']}, 'salesRank': {'Books': 228328}, 'categories': [['Books']]}
{'asin': '0002212129', 'categories': [['Books']], 'description': 'No summary can suggest the rich texture, the dazzling profundity and creative vitality of this novel; the strangest and most haunting to come out of the fratricidal war --Sunday Times  Must be one of the best novels published anywhere since the war --New Statesman  item  The Erl-King is the work of a brilliant and mature writer --Guardian', 'title': 'Erl King', 'price': 24.3, 'salesRank': {'Books': 2522079}, 'imUrl': 'http://ecx.images-amazon.com/images/I/51rsdmQjtdL.jpg', 'related': {'also_viewed': ['080185590X', '0801855926', '0801857333', '0801857767'], 'buy_after_viewing': ['080185590X']}}
{'asin': '0002170590', 'title': 'The Letters of Ann Fleming', 'imUrl': 'http://ecx.images-amazon.com/images/I/41Z-OKxZdYL.jpg', 'related': {'also_bought': ['1250037980'], 'buy_after_viewing': ['1570363439']}, 'salesRank': {'Books': 1954344}, 'categories': [['Books']]}
{'asin': '0002172135', 'title': 'Verdict on Erebus', 'imUrl': 'http://ecx.images-amazon.com/images/I/61Q5C9ZdjHL.jpg', 'related': {'also_viewed': ['0340320249']}, 'salesRank': {'Books': 397063}, 'categories': [['Books']]}
{'asin': '0002211467', 'salesRank': {'Books': 13600011}, 'imUrl': 'http://ecx.images-amazon.com/images/I/719RnLHB5ZL.jpg', 'categories': [['Books']], 'title': "The Doctor's Private Life"}
{'asin': '0002179415', 'salesRank': {'Books': 5656690}, 'imUrl': 'http://ecx.images-amazon.com/images/I/41Fh80sU3jL.jpg', 'categories': [['Books']], 'title': 'Edward James'}
{'asin': '0002179725', 'title': 'A Day in the Life of the Soviet Union', 'imUrl': 'http://ecx.images-amazon.com/images/I/91mXzzY1XRL.jpg', 'related': {'also_bought': ['0002175800', '000217734X', '0002157292', '0002159511', '0002179679', '0002153211', '0002551195', '0002173808', '0971802106', '000255481X', '0002251043', '0002151626', '0894807609', '0002151677', '0789499754', '0959424407', '0811857980', '000649207X', '0810918013'], 'buy_after_viewing': ['0002175800', '0002157292', '000217734X', '0002159511']}, 'salesRank': {'Books': 2234154}, 'categories': [['Books']]}
{'asin': '0002200597', 'salesRank': {'Books': 6961041}, 'imUrl': 'http://ecx.images-amazon.com/images/I/415DRT8TJ6L.jpg', 'categories': [['Books']], 'title': 'Butterflies of Britain &amp; Europe (Collins Wildlife Trusts Guide)'}
{'asin': '0002220334', 'salesRank': {'Books': 5543456}, 'imUrl': 'http://ecx.images-amazon.com/images/I/514eUO8I3IL.jpg', 'categories': [['Books']], 'title': 'Battlestar Galactica 3 - The Tombs of Kobol'}
{'asin': '0002201399', 'salesRank': {'Books': 4450379}, 'imUrl': 'http://ecx.images-amazon.com/images/I/51VFB2QEVHL.jpg', 'categories': [['Books']], 'title': 'Wild Flowers of Britain and Europe (Collins Wildlife Trust Guides)'}
{'asin': '0002007770', 'title': 'Water For Elephants', 'price': 8.52, 'imUrl': 'http://ecx.images-amazon.com/images/I/511VYFJMJDL.jpg', 'related': {'also_bought': ['0399155341', '1573222453', '0375400117', 'B0041KKYHE', '0151008116', '1594489505', '0670032379', '0446520802', '0375831002', '0547119798', '0316666343', '0061768065', '0670034711', '1400060281', '044654759X', '1451696205', '0399157913', '0307269981', '0307269752', '0061537934', '0375414495', 'B0041KKYHO', '030726999X', 'B0095GVUHM', '0394498216', '0684830426', '0385504225', '0525421033', 'B007YIHE7S', '0307265439', '1250004217', '0385534639', '0743444329', '0385751060', '1594744769', '0446579939', '0385504209', 'B008SLB7VE', '0316068047', '0618329706', '0525475060', '0743486226', '1416586288', '1439156964', '034552554X', '0061241083', '0316569321', '038552322X', '0394534433', '0141040343', '0385340990', '0684830493', '0061241091', '0316777722', '015602943X', '0525478817', '0385343833', '0525422943', '0670022411', '0439023483', '0375502912', '1451681739', '193464840X', '0525951989', '1416589635', '0553103547', '0671014730', '0143126393', '0375869255', '030758836X', '0385416342', '0399134204', '0061743526', '1416975888', '0375406778', '0316001929', '006019345X', '0060531045', '0743496728', '0151015449', '0060199652', '0670018708', '159463176X', '0446532444', '159308160X', '0517591812', '0060234814', '1416550542', '1250012570', '1615238948', '0684874350', '0374533571', '0385512104', '0312641893', '1423101456', '0786854456', '0679410325', '159463193X', '0395510600'], 'buy_after_viewing': ['0375842209', '014242417X', 'B0095GVUHM', '014241543X']}, 'salesRank': {'Books': 2296729}, 'categories': [['Books']]}
{'asin': '0002200643', 'title': 'Weather (Nature Company Guides)', 'imUrl': 'http://ecx.images-amazon.com/images/I/51C63DX7N1L.jpg', 'related': {'also_bought': ['0783547609', '0783547641', '078354765X', '0783547625', '0783547617', '0809492466', '0809492474']}, 'salesRank': {'Books': 10544566}, 'categories': [['Books']]}
{'asin': '0002212161', 'salesRank': {'Books': 6625336}, 'imUrl': 'http://ecx.images-amazon.com/images/I/51GKjlLNwmL.jpg', 'categories': [['Books']], 'title': 'Extreme Remedies'}
{'asin': '0002218321', 'categories': [['Books']], 'description': 'How does a 50-ton Matilda tank named Bert stay hidden? By becoming unhappily entrapped in a railroad tunnel during an air raid, and then by moving carefully across hundreds of miles of French countryside behind German lines all the way to Calais. There, this lonesome British tank finally emerges to blow up a Nazi ammunition dump and its full complement of Panzers. Barrett adeptly represents the English, Canadian and Anglicized French and German accents of the all-male military cast of characters. His skillful reading heightens the tension of this World War II thriller and keeps the listener anxious to hear what happens next, rooting for Bert throughout the tale.  J.D.N.   (c)AudioFile, Portland, Maine--This text refers to theAudio Cassetteedition.', 'title': 'Tramp in Armour', 'price': 54.9, 'salesRank': {'Books': 2035464}, 'imUrl': 'http://ecx.images-amazon.com/images/I/51XEv5zjmzL.jpg', 'related': {'buy_after_viewing': ['0330026860']}}
{'asin': '0002221373', 'title': 'Crow Goddess', 'imUrl': 'http://ecx.images-amazon.com/images/I/91kkWSPADHL.jpg', 'related': {'also_bought': ['0399119795', '1890208272', '1890208434', '0312200390', '1464202222']}, 'salesRank': {'Books': 3635286}, 'categories': [['Books']]}
{'asin': '0002213583', 'salesRank': {'Books': 12332877}, 'imUrl': 'http://ecx.images-amazon.com/images/I/41ITkvPYAzL.jpg', 'categories': [['Books']], 'title': 'Jessamy Court'}
{'asin': '0002210967', 'description': '"From the incomparable Winston Graham...who has everything anyone else has, then a whole lot more."--This text refers to an out of print or unavailable edition of this title.', 'title': 'The Black Moon', 'imUrl': 'http://ecx.images-amazon.com/images/I/51M3SkV-AZL.jpg', 'related': {'also_bought': ['0385123388', '1402226985', '0333989236', '0881846937', '0002226162', '081616679X', '1402225091', '1402226977', '0755108981', '075510899X', '0330463349', '0755109015', '0330463381', '0330463306', '0330463373', '0330463403', '0816166803', '0345260031', '033034496X', '0330344943'], 'buy_after_viewing': ['0330463322', '0330463349', '081616679X', '0330463381']}, 'salesRank': {'Books': 371136}, 'categories': [['Books']]}
{'asin': '000221735X', 'categories': [['Books']], 'description': '"For a good escapist read Victoria Holt never disappoints." Netta Martin, Annabel  "The book moves at a cracking pace, and is highly readable. A must for Holt fans." Birmingham Evening Mail  "It is a robust story, full of violent emotions, love and hatred." Grimsby Evening Telegraph  "A novel of absorbing interest." Aberdeen Press and Journal  "A story of love, hatred and high drama that will appeal to all Miss Holt\'s fans." Coventry Evening Telegraph--This text refers to thePaperbackedition.', 'title': 'The Shadow of the Lynx', 'price': 26.95, 'salesRank': {'Books': 3445941}, 'imUrl': 'http://ecx.images-amazon.com/images/I/519Ne2492aL.jpg', 'related': {'also_bought': ['0385196288', '038507672X', '0385170246', '038506098X', '0385132093', '0385015232', '0385008171', '1607516233', '0385122810', '0385065884', '0449211231', '0385011539', '0449209512', '0816147620', '0385177860', '0385263325', '0385152612', '1402277490', '0385006098', '0835516903', '038542406X', '0385236212', '0449239209', '1402277466', '0385085796', '0792719239', '0385036019', '0449200337', 'B001DOVJYI', 'B000MGXNFG', '0312384173', '0449208885', '0385242999', '0312384319', '1402277555', '0385191103', '0312384157', '038547024X', '1602856710', '1402277431', '0449237575', '0449208788', '0449215075', '0816166382', '0385033540', '0449214745', 'B003G2YL9A', '0312384165', '0385182228', 'B003N9A9R4', '038503797X', '0006143490', '0399130640', '0449221776', '0449214214', '0449242978', 'B001WRQSVU', '0007810113', '0449228746', '0449200981', '0399125906', 'B001OS9BXO', '0399109773', '0261669958', '0449148750', 'B000C2RNPQ', '0445407840'], 'buy_after_viewing': ['0449209512', '1402277555', '0312384157', '0385132093']}}
{'asin': '0002215748', 'salesRank': {'Books': 7106781}, 'imUrl': 'http://ecx.images-amazon.com/images/I/51Zc49Xmg-L.jpg', 'categories': [['Books']], 'title': "Terror's Cradle"}
{'asin': '0002217473', 'salesRank': {'Books': 4343811}, 'imUrl': 'http://ecx.images-amazon.com/images/I/41FSr3d6UQL.jpg', 'categories': [['Books']], 'title': 'Sight Unseen'}
{'asin': '0002117886', 'salesRank': {'Books': 6345099}, 'imUrl': 'http://ecx.images-amazon.com/images/I/61ef8ARjGSL.jpg', 'categories': [['Books']], 'title': 'Suez: Splitting of a Nation'}
{'asin': '0002222817', 'salesRank': {'Books': 13196678}, 'imUrl': 'http://ecx.images-amazon.com/images/I/51joTOffiBL.jpg', 'categories': [['Books']], 'title': "Husband's Story"}
{'asin': '0002171058', 'salesRank': {'Books': 1828543}, 'imUrl': 'http://ecx.images-amazon.com/images/I/71fjDC9i5OL.jpg', 'categories': [['Books']], 'title': 'A Portrait of War, 1939-1943'}
{'asin': '0002217600', 'title': 'Smouldering Fire', 'price': 13.2, 'imUrl': 'http://ecx.images-amazon.com/images/I/51jNv0neV4L.jpg', 'related': {'also_bought': ['1560544864', '0848814738', '0030665604', '1402274653', '0030168562', '0030204461', '0002211173', '0030913551', '1402274718', '1907503129', '0753165678', '0030802865', 'B0007JSXHG', '0030802873', '0441431003', '0753180804', '0441796214', '0441205917', '0030204410'], 'buy_after_viewing': ['1402270828', '0030204410', '1402274688', '075317085X']}, 'salesRank': {'Books': 3682491}, 'categories': [['Books']]}
{'asin': '0002202123', 'description': 'Ron Porley works for English Nature as a botanist and is chief adviser on bryophytes. Prior to that, he worked for the Nature Conservancy Council and Shropshire Wildlife Trust. Nick Hodgetts worked as a botanist with governmental and non-governmental conservation organisations until 2001, when he became a free-lance botanist and bryologist. Also involved with the BBS and ECCB, he is co-author of the British and European bryophyte Red Data Books.', 'title': 'Mosses and Liverworts (Collins New Naturalist)', 'imUrl': 'http://ecx.images-amazon.com/images/I/51EB4Z3KHDL.jpg', 'salesRank': {'Books': 4657136}, 'categories': [['Books']]}
{'asin': '0002214113', 'title': 'Knights of Dark Renown', 'imUrl': 'http://ecx.images-amazon.com/images/I/51ru9wdS4aL.jpg', 'related': {'also_viewed': ['034537908X', '000221413X']}, 'salesRank': {'Books': 1613016}, 'categories': [['Books']]}
{'asin': '0002179679', 'categories': [['Books']], 'description': 'This splendidly illustrated volumeseventh in the Day in the Life series and the first to focus on a European countrydepicts Spain on May 7, 1987, as captured by 100 international photojournalists. The photographs contrast modern and traditional life: the Iberia Airlines shuttle between Madrid and Barcelona that carries 3000 passengers a day; farm laborers and fishermen; topless sunbathers; a punk-rocker; men playing dominoes; the stock exchange; produce markets and coal miners; steelworkers and gypsy children; an assembly line and a subway-turnstile jumper; a bullfighting school and a flamenco dancer; windmills turned into weekend homes. Among the 275 color and black-and-white photographs, some images are brilliantly artistic, others amusing, moody, throbbing with hustle, charming or solemn, providing a lively close-up of a day in the life of this Iberian land. First serial to Travel & Leisure.Copyright 1988 Reed Business Information, Inc.', 'title': 'A Day in the Life of Spain', 'price': 20.65, 'salesRank': {'Books': 841581}, 'imUrl': 'http://ecx.images-amazon.com/images/I/51zV21jCvYL.jpg', 'related': {'also_bought': ['0002157292', '0002173808', '0002175800', '0002179695', '0894807609', '0002153211', '0971802106', '0002159511', '000255481X', '0002151677', '0002551195', '0002151626', '0002251043', '000217734X', '0959424407', 'B001H31NHS', '0789499754', '0810918013', '0500511284', '000649207X'], 'buy_after_viewing': ['1885211783', '0520244966', '000217734X', '0002173808']}}
{'asin': '000221413X', 'title': 'Kings of Vain Intent', 'imUrl': 'http://ecx.images-amazon.com/images/I/51xipINKWYL._SL500_.jpg', 'related': {'also_viewed': ['0002214113']}, 'salesRank': {'Books': 4668628}, 'categories': [['Books']]}
{'asin': '0002202158', 'description': '"Hawkes is the dean of aerial photography. His from-the-air books have been widely imitated, but he\'s still the best."  --BOOKLIST', 'title': 'Over London', 'imUrl': 'http://ecx.images-amazon.com/images/I/61MMJRAM9QL.jpg', 'salesRank': {'Books': 5967420}, 'categories': [['Books']]}
{'asin': '0002197782', 'categories': [['Books']], 'description': 'Text: English, German (translation)', 'title': 'Mammals of Africa Including Madagascar', 'price': 15.55, 'salesRank': {'Books': 673443}, 'imUrl': 'http://ecx.images-amazon.com/images/I/5168QRNGYFL.jpg', 'related': {'also_bought': ['0691122393', '0002191792', '0691156956', '0002192152'], 'buy_after_viewing': ['0691007373', '0691122393', '1868720357']}}
{'asin': '0002192888', 'description': "'a splendid book admirably suited to its purpose.' Country Life--This text refers to an out of print or unavailable edition of this title.", 'title': 'The Alpine Flowers of Britain and Europe (Collins Field Guide)', 'imUrl': 'http://ecx.images-amazon.com/images/I/91KcnG46lIL.jpg', 'related': {'also_viewed': ['0600602435']}, 'salesRank': {'Books': 1263958}, 'categories': [['Books']]}
{'asin': '0002219417', 'categories': [['Books']], 'description': 'Herman Wouk&#x2019;s acclaimed novels include the Pulitzer Prize&#x2013;winning The Caine Mutiny; Marjorie Morningstar; Don&#x2019;t Stop the Carnival; Youngblood Hawke; The Winds of War; War and Remembrance; Inside, Outside; The Hope; and The Glory.--This text refers to theAudio CDedition.', 'title': 'The Winds of War', 'price': 4.99, 'salesRank': {'Books': 4010051}, 'imUrl': 'http://ecx.images-amazon.com/images/I/41qvc1Xmo3L.jpg', 'related': {'also_bought': ['0316955019', 'B0001NBNGQ', 'B004SI8RIC', 'B000GBIPMS', 'B001CDLATY', '0895774143', '0316954993', '1451699387', '0316955191', 'B000KQ0KYA', '3813500888', 'B000NS6CBU', 'B001V0CH2M'], 'buy_after_viewing': ['B0001NBNGQ', '0316954993', 'B001CDLATY', 'B0065QBBX8']}}
{'asin': '0002214709', 'description': 'Text: English, German (translation)', 'title': 'Camp 7 last stop;', 'imUrl': 'http://ecx.images-amazon.com/images/I/51EdIxk3mwL.jpg', 'salesRank': {'Books': 5822462}, 'categories': [['Books']]}
{'asin': '0002222450', 'salesRank': {'Books': 10351626}, 'imUrl': 'http://ecx.images-amazon.com/images/I/4195nTK-DnL._SL500_.jpg', 'categories': [['Books']], 'title': 'Four Doctors - Four Wives'}
{'asin': '0002216213', 'title': 'Red Staircase', 'price': 8.89, 'imUrl': 'http://ecx.images-amazon.com/images/I/51A1W9w7gUL.jpg', 'salesRank': {'Books': 5860590}, 'categories': [['Books']]}
{'asin': '0002227096', 'salesRank': {'Books': 3948337}, 'imUrl': 'http://ecx.images-amazon.com/images/I/610ek9KzSfL.jpg', 'categories': [['Books']], 'title': 'The Final Run'}
{'asin': '0002213311', 'description': "Morris West, an Australian by birth, has lived in Italy, Austria, England, and the east and west coasts of the United States. He has written 26 novels, as well as screenplays, radio dramas, and works for the stage. His novels have been translated into 27 languages and have sold more than 60 million copies.He was awarded the National Brotherhood Award by the National Council of Christians and Jews, the James Tait Black Memorial Prize, and the Royal Society of Literature Heinemann Award. His novel,The Devil's Advocate,was nominated for the National Book Award. Among a long list of honors, West has been awarded the Order of Australia, and doctorates in literature and letters from the universities of Santa Clara and New York and from Australian National University.--This text refers to an out of print or unavailable edition of this title.", 'title': 'Harlequin', 'price': 13.46, 'related': {'also_bought': ['0061010693', '0688030610', '0829421564', '0151004390', '0517093901', '068800511X', '0688020313', '0688001947', '0091736579', '0688004490', '1902881443', '0434858986', '1902881699', '1592641164'], 'buy_after_viewing': ['0517093901', '0688030610', '068800511X', '1902881699']}, 'salesRank': {'Books': 5492849}, 'categories': [['Books']]}
{'asin': '0002189607', 'description': '"brutal, unrelenting honesty leaps from every page" The Daily Telegraph--This text refers to an out of print or unavailable edition of this title.', 'title': 'Foggy', 'price': 25.68, 'imUrl': 'http://ecx.images-amazon.com/images/I/51KEJZNG88L.jpg', 'salesRank': {'Books': 4461842}, 'categories': [['Books']]}
{'asin': '0002211025', 'salesRank': {'Books': 5328097}, 'imUrl': 'http://ecx.images-amazon.com/images/I/A1JkqfGD4nL.jpg', 'categories': [['Books']], 'title': 'The Crowthers of Bankdam'}
{'asin': '0002219360', 'title': 'Wreckers must breathe', 'price': 48.07, 'imUrl': 'http://ecx.images-amazon.com/images/I/412NLrmLwwL.jpg', 'related': {'also_viewed': ['0060807423', '0330342320', '0394513266', 'B000FS0VYW', '1448213525', '0006146708', '0002433281']}, 'salesRank': {'Books': 4020927}, 'categories': [['Books']]}
{'asin': '0002222965', 'salesRank': {'Books': 7663814}, 'imUrl': 'http://ecx.images-amazon.com/images/I/71TAEOqFHJL.jpg', 'categories': [['Books']], 'title': 'The Sextant'}
{'asin': '0002218879', 'salesRank': {'Books': 5836896}, 'categories': [['Books']], 'title': 'Wolf at the Door'}
{'asin': '0002214032', 'title': 'Kirkland Revels', 'price': 12.4, 'imUrl': 'http://ecx.images-amazon.com/images/I/41YxStW7VOL.jpg', 'related': {'also_bought': ['0385196288', 'B001DOVJYI', '0385242999', '0385006098', '0385177860', '1607516233', '0312384157', '038547024X', '0385132093', '0835516903', '0385015232', '038507672X', '038542406X', '0385170246', '0385191103', '0385122810', '0385054270', '038506098X', '0385263325', '0816147620', '0385011539', 'B001WRQSVU', '0385236212', '0816166382', 'B000MGXNFG', '0385152612', '0385008171', '0385182228', '0385065884', '0385036019', '0399109773', '0385085796', 'B003N9A9R4', 'B001OS9BXO', '0399126805', '1602856710', '0312384173'], 'buy_after_viewing': ['0449239209', '0312384157', '0449200744', '0312384173']}, 'salesRank': {'Books': 1911071}, 'categories': [['Books']]}
{'asin': '0002216477', 'title': 'Persephone', 'price': 11.83, 'imUrl': 'http://ecx.images-amazon.com/images/I/51E3S1sEbfL.jpg', 'related': {'buy_after_viewing': ['0152710507', '0152025898', '0152024816']}, 'salesRank': {'Books': 5759590}, 'categories': [['Books']]}
{'asin': '0002219492', 'description': "'One of the most exciting books I have ever read'.New Haven Register.--This text refers to an out of print or unavailable edition of this title.", 'title': 'A Web of Salvage', 'imUrl': 'http://ecx.images-amazon.com/images/I/515mxEi7yKL.jpg', 'salesRank': {'Books': 5352485}, 'categories': [['Books']]}
{'asin': '0002234394', 'title': 'All the Grey Cats', 'imUrl': 'http://ecx.images-amazon.com/images/I/515VrUEtsCL.jpg', 'related': {'also_bought': ['0553050435', '0751518085', '0670626228', '0030207916', '0718125444']}, 'salesRank': {'Books': 3927963}, 'categories': [['Books']]}
{'asin': '0002192497', 'salesRank': {'Books': 4033938}, 'imUrl': 'http://ecx.images-amazon.com/images/I/410S8Tt%2BX8L.jpg', 'categories': [['Books']], 'title': 'A Field Guide to Nests, Eggs, Nestlings of British and European Birds (Collins Field Guide)'}
{'asin': '0002215357', 'description': '', 'title': 'The Moonraker Mutiny', 'price': 59.49, 'imUrl': 'http://ecx.images-amazon.com/images/I/51LNRxpET4L.jpg', 'salesRank': {'Books': 13474339}, 'categories': [['Books']]}
{'asin': '0002199823', 'categories': [['Books']], 'description': "Full colour and jam packed with fascinating facts - it's the ultimate guide for botanists everywhere! --.--This text refers to an alternatePaperbackedition.", 'title': 'Scottish Wild Flowers (Collins Guide)', 'price': 12.44, 'salesRank': {'Books': 4827287}, 'imUrl': 'http://ecx.images-amazon.com/images/I/4121J5XT6ML.jpg', 'related': {'also_viewed': ['1841589543'], 'buy_after_viewing': ['1841589543']}}
{'asin': '0002217635', 'salesRank': {'Books': 2856009}, 'imUrl': 'http://ecx.images-amazon.com/images/I/51%2BNOev6DuL.jpg', 'categories': [['Books']], 'title': 'The Sun is My Undoing'}
{'asin': '0002192527', 'salesRank': {'Books': 4563482}, 'imUrl': 'http://ecx.images-amazon.com/images/I/31akImrtbKL.jpg', 'categories': [['Books']], 'title': 'The Sea Shells of the West Indies'}
{'asin': '0002220350', 'salesRank': {'Books': 6439591}, 'imUrl': 'http://ecx.images-amazon.com/images/I/51Yg3K5tNHL.jpg', 'categories': [['Books']], 'title': 'The sun princess'}
{'asin': '0002239426', 'salesRank': {'Books': 2997701}, 'imUrl': 'http://ecx.images-amazon.com/images/I/51l2BRQGUOL.jpg', 'categories': [['Books']], 'title': 'Strange Days Morrison'}
{'asin': '0002200120', 'description': 'Regis Courtecuisse is the leading mycologist in Europe.', 'title': 'Mushrooms of Britain &amp; Europe (Collins Wild Guide)', 'imUrl': 'http://ecx.images-amazon.com/images/I/51D6Y0JMVSL.jpg', 'salesRank': {'Books': 4016047}, 'categories': [['Books']]}
{'asin': '0002234572', 'title': 'The Snow Leopard of Shanghai', 'imUrl': 'http://ecx.images-amazon.com/images/I/91gxgyw%2BVYL.jpg', 'related': {'also_viewed': ['0143105515']}, 'salesRank': {'Books': 10720942}, 'categories': [['Books']]}
{'asin': '0002237245', 'description': 'Few American novels can approach the power and impact of this extraordinary work, a fictionalized autobiography by the Chinese author of Half of Man Is Woman . A harrowing account of the effects of repressive government on the individual, the novel moves between China and San Francisco, New York and Paris as its protagonist examines his own "old-fashioned patriotism" during a trip to the West. Central to the character\'s psyche are the wounds left by his attempted "reformation" by the Communists, a process which at one point involves his being marched to the execution ground--and left alive while those around him are killed, to wait for the rest of his life for the bullet to find him. The scene on the execution ground is unforgettable, its shocking subject filtered through a careful and farseeing irony. Although the level of the writing is generally sophisticated, the prose is occasionally self-conscious or strained--but this failing in no way impinges on the book\'s greatest accomplishment, its inherent refutation of its own dire assessment of China today: "A country that cannot produce a nobility of the spirit is a country that is doomed."Copyright 1990 Reed Business Information, Inc.--This text refers to an out of print or unavailable edition of this title.', 'title': 'Getting Used to Dying', 'imUrl': 'http://ecx.images-amazon.com/images/I/41NI1KOJptL._SL500_.jpg', 'salesRank': {'Books': 7025163}, 'categories': [['Books']]}
{'asin': '0002231832', 'categories': [['Books']], 'description': 'Dense with meaning, engagingly readable and with a universal truth at their core, these stories have the impact of well-wrought poetry. As in his novel Shoeless Joe , in which a long-deceased baseball player sets up a game in a startled fan\'s backyard, Kinsella\'s title piece explores the shifting borders of reality as Flannery O\'Connor\'s character Enoch Emery comes to life and moves in with his creator. The stories\' themes and characters are often fanciful, sometimes verging on the bizarre--the survivor of a freakish crime, as in "Oh, Marley," or a man who runs off with his daughter\'s teenage friend in "Evangeline\'s Mother"--but in Kinsella\'s hands they become poignantly credible. Profiling a wife\'s long-buried resentments as reflected in her "Driving Patterns," the author expertly sets a menacing mood. Narrated by the gunfighter\'s mild-mannered friend, "Billy in Trinidad" shows a sympathetic side of Billy the Kid. A disaffected baseball player finds true love in "Butterfly Winter," a tale that evokes the magical realism of South American fiction, while a yuppie ruefully recalls his carefree \'60s days and his hippie girlfriend in the endpiece, "Mother Tucker\'s Yellow Duck."Copyright 1990 Reed Business Information, Inc.--This text refers to thePaperbackedition.', 'title': 'Red wolf, red wolf', 'price': 7.99, 'salesRank': {'Books': 8111363}, 'imUrl': 'http://ecx.images-amazon.com/images/I/715JXEPQxbL.jpg', 'related': {'also_viewed': ['0140083634'], 'buy_after_viewing': ['0395453933', '0140083634']}}
{'asin': '0002218615', 'title': 'The Safe House', 'price': 89.72, 'imUrl': 'http://ecx.images-amazon.com/images/I/417du7dbhOL.jpg', 'salesRank': {'Books': 13328978}, 'categories': [['Books']]}
{'asin': '0002173247', 'imUrl': 'http://ecx.images-amazon.com/images/I/61BLZv4aESL._SL500_.jpg', 'categories': [['Books']], 'title': 'Whose Baby'}
{'asin': '0002233568', 'salesRank': {'Books': 5436130}, 'categories': [['Books']], 'title': 'Cameo'}
{'asin': '0002240017', 'salesRank': {'Books': 2824126}, 'imUrl': 'http://ecx.images-amazon.com/images/I/61l72mREeGL.jpg', 'categories': [['Books']], 'title': 'Wedding cakes, rats, and rodeo queens'}
{'asin': '0002236648', 'title': 'Talk to Me Tenderly, Tell Me Lies', 'imUrl': 'http://ecx.images-amazon.com/images/I/21qt6Ihe8qL.jpg', 'related': {'also_bought': ['0718107179']}, 'salesRank': {'Books': 4033307}, 'categories': [['Books']]}
{'asin': '0002234173', 'salesRank': {'Books': 9868103}, 'imUrl': 'http://ecx.images-amazon.com/images/I/61zXYAIkoGL.jpg', 'categories': [['Books']], 'title': 'Tomorrow Jerusalem'}
{'asin': '0002216973', 'title': "Red Adam's Lady", 'imUrl': 'http://ecx.images-amazon.com/images/I/31zETGIs7NL.jpg', 'related': {'also_viewed': ['0812823354', '0062273574', '0843933585', '0843931140', '0553583557', '0312956029', '0440614155', '0380871556', '0671737627', '0425259269'], 'buy_after_viewing': ['0812823354']}, 'salesRank': {'Books': 4863864}, 'categories': [['Books']]}
{'asin': '0002226901', 'categories': [['Books']], 'description': "'A magnificent storyteller' Sunday Mirror 'The most successful British novelist of his time' Jack Higgins 'Alistar MacLean is one of the few people writing today who has a story to tell.' Daily Express--This text refers to an out of print or unavailable edition of this title.", 'title': 'The Partisans', 'price': 6.99, 'salesRank': {'Books': 2857031}, 'imUrl': 'http://ecx.images-amazon.com/images/I/51cqfx8faJL.jpg', 'related': {'also_bought': ['B0059I6O44', '0002215470', '0002211246', '0385071922', '0891901752', '0002228300', '1402792549', '0385172044', '0006158056', '0891906711', '0385042671', '0385110030'], 'buy_after_viewing': ['1402790341', '0002215470', '0006165435', '0905712498']}}
{'asin': '0002238918', 'salesRank': {'Books': 5322239}, 'imUrl': 'http://ecx.images-amazon.com/images/I/61aKPlGYcaL.jpg', 'categories': [['Books']], 'title': 'The true life adventures of Sparrow Drinkwater'}
{'asin': '0002222671', 'title': 'The navigator', 'price': 13.46, 'imUrl': 'http://ecx.images-amazon.com/images/I/51TFr5%2Bk9zL.jpg', 'related': {'also_bought': ['0061010693', '068800511X', '0553204815', '0688003095', '0553132016', '0517093901', '0060690623', '0688014534', '0688001947', '1902881842', '1592641164', '0553229133', '0688020313', '1902881699', '1902881443', 'B000K019EQ', '0434858986'], 'buy_after_viewing': ['0517093901', '1902881699', '0829421564', '1743160216']}, 'salesRank': {'Books': 4233231}, 'categories': [['Books']]}
{'asin': '0002236761', 'description': "'More readable and rewarding than The Lord of the Rings'  --The Times--This text refers to an out of print or unavailable edition of this title.", 'title': 'Duncton Tales', 'imUrl': 'http://ecx.images-amazon.com/images/I/21HZXY8uyiL.jpg', 'related': {'also_viewed': ['0070304343', '0006496946', '0006473024', '0312244975'], 'buy_after_viewing': ['0070304343', '0006496946', '0006473024']}, 'salesRank': {'Books': 2383219}, 'categories': [['Books']]}
{'asin': '0002247593', 'title': 'Black Jade. Book Three of the Ea Cycle', 'imUrl': 'http://ecx.images-amazon.com/images/I/51X3BTS83WL.jpg', 'related': {'also_bought': ['B001G7RD56']}, 'salesRank': {'Books': 1988354}, 'categories': [['Books']]}
{'asin': '0002219565', 'salesRank': {'Books': 13617859}, 'imUrl': 'http://ecx.images-amazon.com/images/I/61ZQWL0dGVL.jpg', 'categories': [['Books']], 'title': 'Weekend with Captain Jack'}
{'asin': '0002246325', 'title': 'The Sandman Book of Dreams', 'price': 14.85, 'imUrl': 'http://ecx.images-amazon.com/images/I/51TGaFMkyQL.jpg', 'related': {'also_viewed': ['1401237541', '1401225756', '140120113X', '1401224288', '1401235484', '156389629X', '1401210821', '1401238637', '1401224636', '1401241883', '1401242332', '0060515236', '0811835928', '1563891336', '140123545X', '006223630X', '0061186473', '1563894653', '1563893339', '0380810956', '0961035269', '1401230431', '0380807343', '1401231233', '0060530944', '1401233325', '159307414X', '0963094424', '0060557818', '0061450162', '0061671738', '0061238988', '1563892464', '1401243142', '1852869046', '1563894939', '0380789035', '0060853980', '0060587032', '006228214X', '1401234577', '1401240267', '0061689246', '1401246869', '0060838108', '1401230423', '0061960306', '1401229352', '0606317678', '0930289595', '0060825456', 'B00GB9334O', '1886778426', '1401227996', '0062067966', '140123402X', '0060783354', '1401210848', '1616552107', '0785121773'], 'buy_after_viewing': ['1401237541', '1401225756', '140120113X', '140123545X']}, 'salesRank': {'Books': 5462591}, 'categories': [['Books']]}
{'asin': '0002220075', 'title': 'The Judas Ship', 'price': 6.99, 'imUrl': 'http://ecx.images-amazon.com/images/I/41b63G-9X%2BL.jpg', 'salesRank': {'Books': 13055200}, 'categories': [['Books']]}
{'asin': '0002190699', 'salesRank': {'Books': 2317133}, 'imUrl': 'http://ecx.images-amazon.com/images/I/41iZBpUyQkL.jpg', 'categories': [['Books']], 'title': 'The Wild Flowers of Britain and Northern Europe'}
{'asin': '0002239833', 'title': "In the Red lord's Reach", 'imUrl': 'http://ecx.images-amazon.com/images/I/51As%2BEyCsBL.jpg', 'related': {'also_viewed': ['0451156781', '0345276426', '0451450930', '1892065940', '1876963468'], 'buy_after_viewing': ['0451156781', '0345276426', '0451450930']}, 'salesRank': {'Books': 7111874}, 'categories': [['Books']]}
{'asin': '000225073X', 'categories': [['Books']], 'description': "The authorized photographic autobiography of one of the world's  hottest pop bands features exclusive full-color photos and text by the  artists themselves.", 'title': 'Boyz II Men: Us II You', 'price': 13.07, 'salesRank': {'Books': 3641246}, 'imUrl': 'http://ecx.images-amazon.com/images/I/516BZ8GBM2L.jpg', 'related': {'also_viewed': ['0793539293', 'B000HEZ2Z2'], 'buy_after_viewing': ['0793539293']}}
{'asin': '0002238314', 'salesRank': {'Books': 1934069}, 'imUrl': 'http://ecx.images-amazon.com/images/I/51iynmK7IKL.jpg', 'categories': [['Books']], 'title': 'this day all gods die [ the gap into ruin]'}
{'asin': '0002231026', 'description': 'This novel was a bestseller in England, leading one to question current British standards for spy thrillers. British spymaster Tweed thinks one of his four European section chiefs is a double agent and possibly a sadistic mass murderer. Tweed treks to Germany, where one of his top agents was killed, obviously betrayed by the traitor. The Russians and East Germans, hoping to kill Tweed, lead him to Lubeck, home of mysterious philanthropist Dr. Berlin. Deliberately using himself as bait to flush the two-faced "Janus," Tweed is saved from assassination in Lubeck only with the help of British agent Bob Newman. Eventually Tweed uncovers a Russian plotfostered by a tough-talking Gorbachevto flood England with heroin, which the Soviets assume will destroy the country. The interminable comings and goings of Tweed and Newman, one in England, the other in East Germany, are chronicled in clumsy prose, often like a bad translation ("She moved agilely but with grace.") and unintentionally funny "Cunning as a fox, Markus Wolf."). The unlikely plot and pat solution are matched only by Tweed\'s phlegmatic dialogue: "We can\'t afford the scandal. England can\'t. Mass murderer a senior chief in the SIS. Not on, Bob." Forbes wrote Cover Story and Terminal.Copyright 1988 Reed Business Information, Inc.--This text refers to an out of print or unavailable edition of this title.', 'title': 'Janus Man', 'price': 82.39, 'related': {'also_viewed': ['0330307061', '0330280864', '0330322419', '0330312790', '0330369873', '0330233246', '0330480545', '0333647092', '074327587X', '0330267698']}, 'salesRank': {'Books': 14171492}, 'categories': [['Books']]}
{'asin': '0002243644', 'salesRank': {'Books': 14132263}, 'categories': [['Books']], 'title': 'Castle Tourmandyne'}
{'asin': '0002231344', 'imUrl': 'http://ecx.images-amazon.com/images/I/61SHOPGEJYL.jpg', 'categories': [['Books']], 'title': 'First Lady'}
{'asin': '0002228645', 'categories': [['Books']], 'description': '"From the incomparable Winston Graham...who has everything anyone else has, then a whole lot more."--This text refers to an out of print or unavailable edition of this title.', 'title': 'The Loving Cup (The Poldark novels)', 'price': 15.29, 'salesRank': {'Books': 1856236}, 'imUrl': 'http://ecx.images-amazon.com/images/I/51%2BLdcTMzdL.jpg', 'related': {'also_bought': ['0333989236', '0881846937', '0755109015', '0002226162', '0755108981', '0330463381', '0330463373', '0385123388', '0330344986', '0330463349', '033046339X', '1402226977', '1402225091', '0330463306', '1402226985', '0002210967', '0345280466', 'B005X5XIMO', '033034496X', '0345260058', '0330463314', '081616679X', '0345260031', '0816166803', '0330463403', '0983939829', '0330344943', '0330463322', '0006141242'], 'buy_after_viewing': ['0330463381', '033046339X', 'B0058M8DFY', '0330463314']}}
{'asin': '0002245922', 'title': 'Unforgettable', 'price': 3.99, 'imUrl': 'http://ecx.images-amazon.com/images/I/31893RWTFRL.jpg', 'salesRank': {'Books': 10001383}, 'categories': [['Books']]}
{'asin': '0002250667', 'description': 'An impressionist, sensuous celebration of Italy via stunning and  dreamy handmade Polaroid transfers of muted colors and soft lines.', 'title': 'Italian Dreams', 'imUrl': 'http://ecx.images-amazon.com/images/I/51LEn6f4O3L.jpg', 'related': {'also_bought': ['081181985X', '1563054698']}, 'salesRank': {'Books': 1496074}, 'categories': [['Books']]}
{'asin': '0002250713', 'description': "How would you like to dine in Van Gogh's olive orchard or in  Bonnard's garden? What would be served at Mary Cassatt's afternoon tea?  And a slice of which Thiebaud cake would you choose ... given the  chance?InThe Artist'sTable, fourteen world-renowned chefs  create delectable menus inspired by masterpieces in the National  Gallery of Art collections. These contemporary masters of the culinary  arts are brought together with the works of great artists, and the  result is a joyful celebration of art and food.Master chefs such  as Julia Child, Jeremiah Tower, and Alice Waters respond to Pissarro,  Toulouse-Lautrec, Matisse, and other beloved artists, and present menus  and recipes that are fresh, evocative, and accessible to the home cook.  They offer a picnic, brunch, lunches, dinners, and feasts for grand  occasions, with inspired recipes such as Smoked Salmon with Mixed  Melon, Onion Tart, Beef Tenderloin Roasted in an Herb-Infused Salt  Crust, and Chocolate Lace Wafers.Among the 65 magnificent  paintings and prints reproduced from the National Gallery of Art,  ranging from the Renaissance to modern times, are works by Bellini and  Titian, Chardin, Constable, Manet, Morisot, Renoir, Monet,  C&eacute;zanne, Gauguin, Homer, Vuillard, Braque, and Picasso.", 'title': "The Artist's Table: A Cookbook by Master Chefs Inspired by Paintings in the National Gallery of Art", 'imUrl': 'http://ecx.images-amazon.com/images/I/51VQVZT596L.jpg', 'related': {'also_viewed': ['0789477688', '0894940260', '0679426787', '0847820882', '1780231741', '1607743906', '1579653154'], 'buy_after_viewing': ['0789477688', '0671692593', '1579651828']}, 'salesRank': {'Books': 478366}, 'categories': [['Books']]}
{'asin': '000225168X', 'title': 'You Can Count on Me (Peanuts Wisdom)', 'price': 11.13, 'imUrl': 'http://ecx.images-amazon.com/images/I/41BNAEYA7QL.gif', 'related': {'buy_after_viewing': ['0762438592', '0762454326']}, 'salesRank': {'Books': 3000567}, 'categories': [['Books']]}
{'asin': '0002238586', 'title': 'A Time for Silence', 'price': 6.15, 'imUrl': 'http://ecx.images-amazon.com/images/I/51LYZLhr6NL.jpg', 'related': {'also_bought': ['0449148750', '0399138056', '0399126805', '0399130640', '5551467090', '0399125906', '0399135138', '0399140239', 'B001OS9BXO', '0399128107', '0399109773', 'B000C2RNPQ', '0399132570', 'B001NIFMG0', '0399134190', '0385170246', '0399114270', '0399111352', '0006165893', '0002223066', 'B000714HVA', '038506098X', '038507672X', 'B001K9LBK8', '0449206297', '1607516233', '0385236212', '0385177860', '0385132093', '0385122810', '0399129413', '0835516903', '0449212041', '0449207684', '0006137741', '0449203115', '0385196288', '0449236579', '0449215512', '0445085339', '0385036019', '0449211231', '0385191103', '0449208974', '0006177689', 'B000MGXNFG', '0385152612', '0449146979', '0449147509', '0449207676', '0099493268', '0385242999', '0385008171', 'B003N9A9R4', '0385015232', '038547024X', '0312384173', '038542406X', '0449218171', '0449242978'], 'buy_after_viewing': ['0449148750', '0399138056', '0006137741', '0399125906']}, 'salesRank': {'Books': 8137539}, 'categories': [['Books']]}
{'asin': '0002251183', 'description': "Discover the magic of Christmas as seen through the lenses of 50  photographers who spanned the globe to capture the season in all its  splendor.Christmas Around the Worldexplores this most joyous  holiday, as celebrated across six continents.Visit the enchanting  Dutch city of Gouda, where once a year the lights are darkened and the  city glows with candlelight. Experience the vibrant celebration ofLas Posadasin Mexico, last-minute shopping and the dizzying  commotion in London and New York and the reverence and beauty of the  Papal Mass in St. Peter's Basilica.Share the truly international  meaning of the holiday spirit: sacred processions in Ethiopia, Mexico,  Belgium and, of course, Bethlehem; families from the countrysides of  Canada and Great Britain sharing the excitement of Christmas morning; a  moment&#39;s peace with the troops in Bosnia on Christmas Eve; carolers  in Ireland; and a school for Santas in Alaska.Whether capturing a  timeless tradition or a slice of modern-day life,Christmas Around  the Worldoffers an often poignant, always celebratory salute to  this spirited holiday season.", 'title': 'Christmas Around the World (Day in the Life Series)', 'imUrl': 'http://ecx.images-amazon.com/images/I/413X3RT3X3L.jpg', 'salesRank': {'Books': 3548204}, 'categories': [['Books']]}
{'asin': '0002236540', 'categories': [['Books']], 'title': 'Great and Secret Show Tpb'}
{'asin': '0002233916', 'salesRank': {'Books': 9019874}, 'imUrl': 'http://ecx.images-amazon.com/images/I/71Xr3-tOo8L.jpg', 'categories': [['Books']], 'title': 'Dust in Sunlight'}
{'asin': '000225056X', 'title': 'The International Garlic Cookbook', 'price': 16.68, 'imUrl': 'http://ecx.images-amazon.com/images/I/51JGCFJFZWL.jpg', 'related': {'also_bought': ['0395892546', '0890875030', '1580086861', '0890877254', 'B007SNUZG6', '1587612372', '0934026807'], 'buy_after_viewing': ['1580086861', '0881928836', '0395892546', '0890877254']}, 'salesRank': {'Books': 1566600}, 'categories': [['Books']]}
{'asin': '0002251965', 'description': 'Each title in this award-winning series offers an exquisite  region-by-region taste tour filled with culinary specialties and  surprises.  Included in each large-format volume are gorgeous food and  landscape photographs.', 'title': 'The South The Beautiful Cookbook', 'imUrl': 'http://ecx.images-amazon.com/images/I/6145ZB15N8L.jpg', 'related': {'also_bought': ['0002553481', '000215854X', '0002250357', '0002551519', '0002159317', '0002550326', '0002154129', '0002553724', '0002553708', '0002551543', '0002154463', '0681152710', '0002550296', '0895351854', '0868672505', '0002250535', '000215949X', '0681152699', '0067575870', '0067575927', '0681152672', '0681047976', '0067575986', '0681152788', '0067576001', '0060580283', '0681047968', '0067575897', '0067575943', '0002551152', '0060580313', '0517692201', '0681152680', '006757596X', '0060761415', '000255464X', '1400049350', '0060580305', '0002159996', '0681152664'], 'buy_after_viewing': ['000215854X', '0002553481', '0002550326', '0002551543']}, 'salesRank': {'Books': 669609}, 'categories': [['Books']]}
{'asin': '0002251043', 'categories': [['Books']], 'description': "A Day in the Life of Indiais a visual time capsule capturing one of the world's most fascinating places. Some of the subcontinent's finest photographers and filmmakers devoted hundreds of hours of work to the project, fanning out across the country in search of the elements that define India. What they turn up is a veritable feast for the eyes: a woman adrift in a sea of crimson chilies; fishermen emptying their nets on a sun-drenched beach on India's eastern coast; a flower-strewn wedding in northern India. Each photograph is accompanied by an informative caption and tagged with a colored dot that corresponds with a small map showing where the picture was taken.A Day in the Life of Indiais a big, beautiful book that promises many hours of daydreaming about the subcontinent. If you like this armchair trip to India, consider the other titles in this series that chronicle a day in the life of Italy, America, Ireland, Thailand, and Israel.", 'title': 'A Day in the Life of India', 'price': 42.25, 'salesRank': {'Books': 591656}, 'imUrl': 'http://ecx.images-amazon.com/images/I/51YT6ZGSXNL.jpg', 'related': {'also_bought': ['0002175800', '000255481X', '0002179695', '0002179679', '0971802106', '0002157292', '0002173808', '0002153211', '0002551195', '0002151677', '0894807609', '0002151626', '0002159511', '000217734X'], 'buy_after_viewing': ['0002179695', '1599621282', '0002157292', '0002175800']}}
{'asin': '0002247623', 'title': 'The Diamond Warriors (The EA Cycle)', 'price': 10.38, 'imUrl': 'http://ecx.images-amazon.com/images/I/51095AF8YML.jpg', 'related': {'also_bought': ['0002247607', '0002247585', 'B001G7RD56', '0002247577'], 'buy_after_viewing': ['B001G7RD56', '0553564501', '0765349949', '0553289667']}, 'salesRank': {'Books': 3268843}, 'categories': [['Books']]}
{'asin': '0002252104', 'description': "Imaginative yet accessible dishes that don't rely on fragile,  perishable ingredients--perfect for no-time-to-shop cooks and for  weekend retreat kitchens.", 'title': 'Grains (Gourmet Pantry)', 'imUrl': 'http://ecx.images-amazon.com/images/I/51TZC77XC5L.jpg', 'salesRank': {'Books': 2732046}, 'categories': [['Books']]}
{'asin': '000225218X', 'description': 'Charles M. Schulz, the most popular cartoonist in history, published the comic strip, Peanuts, in 2,600 newspapers worldwide and won several prestigious awards, including the Congressional Medal of Honor. Mr. Schulz died February 12, 2000, the night before his farewell Peanuts comic strip was published.', 'title': "'Tis the Season to Be Crabby (Festive Peanuts)", 'imUrl': 'http://ecx.images-amazon.com/images/I/41NC25DHRFL.gif', 'salesRank': {'Books': 4436755}, 'categories': [['Books']]}
{'asin': '0002251337', 'categories': [['Books']], 'description': "An estimated 1.75 million liters of commercial balsamic vinegar  and 1,760 liters of traditional balsamic vinegar are sold annually.  Noted for its rich color, intense fruity aroma and exquisite  sweet-and-sour flavor, it has become America's most coveted condiment.  It is now served in the trendiest restaurants and is frequently  featured in gourmet food magazines.For gourmets who want to learn  more about this uncommon elixir and use it to add a touch of flavor to  their own home-cooked meals comesThe Balsamic Vinegar Cookbook.   Featuring more than 40 tantalizing recipes that make the most of  balsamic vinegar&#39;s assertive, complex flavor, it offers dishes such  as Minestrone Modena-Style, Maple-glazed Balsamic Carrots, Salmon with  Gingered Balsamic Vinegar and Strawberry Granita. An engaging history  of balsamic vinegar combined with a fascinating look at how it is  produced round out this tribute, which also defines terms, clears up  misconceptions and provides a list of mail-order sources to ensure that  readers have access to the best balsamic vinegar possible.", 'title': 'Balsamic Vinegar Cookbook', 'price': 20.52, 'salesRank': {'Books': 111095}, 'imUrl': 'http://ecx.images-amazon.com/images/I/51EQN2CM4VL.jpg', 'related': {'also_bought': ['1580080308', '0811855368', '0811808726', '081180898X', '0754821765', '034547676X', '0758238053', '1405495707', '0811861767', '0393070212', '1584797541', '1904573916', '0758238045', 'B0007UQ73W', '0898159377', '0811871428', '1849752621', '0980134900', '1557883521', 'B0030MV7IO', '1616083689', '1845975960', '1845973933', '1581825862', '1401603009'], 'buy_after_viewing': ['1580080308', '0811855368', '0385346050', '1451692544']}}
{'asin': '0002245833', 'title': 'Loneliness of the Long Distance Runner', 'price': 23.0, 'related': {'also_viewed': ['0307389642', '0007255608', 'B000W2IMTM'], 'buy_after_viewing': ['0307389642', '0679762809', '0822212153', '0553213695']}, 'salesRank': {'Books': 11432744}, 'categories': [['Books']]}
{'asin': '0002226340', 'title': 'The Night the Gods Smiled', 'imUrl': 'http://ecx.images-amazon.com/images/I/410nqvIRMpL.jpg', 'related': {'also_viewed': ['0684190001']}, 'salesRank': {'Books': 5426933}, 'categories': [['Books']]}
{'asin': '0002243741', 'description': 'Two immigrants in search of the American dream in the 1930s find themselves deeply involved in dangerous liaisons when they agree to courier secret documents to Haiti, only to become involved in around-the-world travel and espionage. Blend adventure with social entanglements and you have a fun, engaging story.  --Midwest Book Review', 'title': 'Sonya &amp; Jack: A Novel', 'imUrl': 'http://ecx.images-amazon.com/images/I/41T5A6QQ0QL.jpg', 'salesRank': {'Books': 7170690}, 'categories': [['Books']]}
{'asin': '0002253399', 'title': 'Snow Falcon', 'imUrl': 'http://ecx.images-amazon.com/images/I/61iXZPRTvvL.jpg', 'related': {'also_bought': ['0718125444', '0670626228', '0553051059', '0670404691', '0553050435', '0030207916', '0030224667', '0688070914', '0002234807', '0030466806']}, 'salesRank': {'Books': 2922918}, 'categories': [['Books']]}
{'asin': '000222383X', 'categories': [['Books']], 'description': "Ashore without a command--and on half-pay to boot--Jack Aubrey's prayers are answered when Stephen Maturin shows up with a secret mission for him. The two men have been ordered to the Cape of Good Hope. There they hope to dislodge the French garrisons on the islands of Mauritius and La Reunion. Alas, two of their own colleagues--a dilettante and a martinet--prove to be nearly as great an obstacle as the French themselves.--This text refers to an out of print or unavailable edition of this title.", 'title': 'The Mauritius Command', 'price': 9.99, 'salesRank': {'Books': 4349448}, 'imUrl': 'http://ecx.images-amazon.com/images/I/51S6XET6X0L.jpg', 'related': {'also_bought': ['0393037037', '0393037053', '0393037029', '0393037061', '0393037010', '0393037088', '039303707X', '039303710X', '0393037096', '0393037118', '0393028747', '0393030326', '0393035581', '0393308200', '0393029743', '0762415401', '0393037606', '0393031098', '0393040445', '0393046745', '0393308138', '0393308634', '0393308219', '0393048446', '0805066152', '039306025X', '0393309606', '0393308626', '0805066144', '039330812X', '0393309053', '0393310167', '039330907X', '0393307611', '0393309061', '0393036308', 'B003JCZLRS', '0393312445', '0393038599', '0002250101', '0393317048', '0393307069', '0393325172', '0393314596', '0393339335', '0393319792', '0393038580', '0060194243', '0060888644', '0060888741', '0060787120', '039332107X', '0061969672', '0805038124', '0316288993', 'B0029XBR7Q', '0060179775', '0393034836'], 'buy_after_viewing': ['0393307611', '0393325172', '0393307069', '039330812X']}}
{'asin': '0002232529', 'title': 'The Silk Vendetta', 'price': 71.27, 'imUrl': 'http://ecx.images-amazon.com/images/I/514V4VWy8hL.jpg', 'related': {'also_bought': ['0835516903', '038542406X', '0385196288', '0385170246', '0385177860', '038507672X', '0312384157', 'B000MGXNFG', '0385236212', '0385191103', '0385132093', '0449209512', 'B003N9A9R4', '0385263325', '0312384173', 'B001DOVJYI', '038547024X', '0816147620', '0385006098', '038506098X', '0385015232', '0385011539', '0449200337', '0385065884', '0816166382', '0449237575', '0449239209', 'B003G2YL9A', '0385152612', '0385054270', '1607516233', '0385122810', '1402277555', '1402277431', '0385182228', '0449211231', '0449208885', '0312384319', '0385036019', '0399126805', '147674906X', 'B00571QLNW', '1602856710', 'B009PVR3J6', '0449212963', 'B006NOKJOO', '0449202399', '0006143490', '0385008171', '0399128107', '0385033540', '0312384165', '0816135789', 'B001WRQSVU', '0399135138', '000617471X', '0792719239', '0385064454', '0399109773', 'B001OS9BXO', '0449218171', '0399125906', 'B000C2RNPQ', '0385085141', '0399114270', '0449242978', '0399130640', '0449221776', '0261669958', 'B000MGZR4Q', '0399136193', '0671219421', '0385085796'], 'buy_after_viewing': ['038507672X', '038506098X', '0449208885', '0385196288']}, 'salesRank': {'Books': 8103622}, 'categories': [['Books']]}
{'asin': '0002252015', 'categories': [['Books']], 'description': 'A beautifully photographed and affordably priced collection of  more than 54 delicious recipes for scones, muffins, tea cakes,  biscuits, tea-breads, and sweet and savory spreads for breakfast,  brunch, tea-time, and snack-time.', 'title': 'Scones, Muffins, and Tea Cakes: Breakfast Breads and Teatime Spreads', 'price': 8.96, 'salesRank': {'Books': 1071851}, 'imUrl': 'http://ecx.images-amazon.com/images/I/61TMVT6MS9L.jpg', 'related': {'also_bought': ['0312015119', '0882669354', '1563831783', '0711233276', '0517560070', '0517563452', '0446911739', '157051318X', '1859675425', '0688167519', '1588163113', '0890877556', '1845977246', '1580170501', '0736900527'], 'buy_after_viewing': ['0312015119', '1557880468', '009193768X', '1558673385']}}
{'asin': '0002250462', 'description': "This elegantly slipcased volume gloriously celebrates the colors  and lights of the four seasons through some of the world's most beloved  Impressionistic paintings, excerpts from the artists' own writings, and  quotes from writers and poets.", 'title': "Impressionists' Seasons", 'imUrl': 'http://ecx.images-amazon.com/images/I/41fvj4klg0L.jpg', 'salesRank': {'Books': 1690880}, 'categories': [['Books']]}
{'asin': '0002240432', 'title': 'The Iceman', 'price': 8.87, 'related': {'also_viewed': ['0425174271', '0425215695', '0425163385', '0425214435', '0425208842', '0425135020', '0399140077', '0425205819', '0425224465', '0399162372', '0425247899', '0425260992', '0399162380', '042526131X', '0425178765', '0425244490', '0425231062', '0425221156', '0425195449', '0399159304'], 'buy_after_viewing': ['0425174271', '0399159304', '0425268500', '0425215695']}, 'salesRank': {'Books': 3129234}, 'categories': [['Books']]}
{'asin': '0002254182', 'description': "Divorcing Jack: 'As sharp as a pint of snake-bite... Richly paranoid and very funny' Sunday Times  Cycle of Violence: 'Fast-paced, very black and very funny. Roddy Doyle meets Carl Hiaasen' Independent on Sunday  Of Wee Sweetie Mice and Men: 'Fast, furious, riotously funny, and at the end, never a dry eye in the house' Mail on Sunday  Empire State: 'Bateman on epic form in gloriously over-the-top saga' Daily Telegraph", 'title': 'Maid of the Mist', 'price': 2.99, 'imUrl': 'http://ecx.images-amazon.com/images/I/51EZXFKHCDL.jpg', 'salesRank': {'Books': 11065768}, 'categories': [['Books']]}
{'asin': '0002257777', 'title': "Theo's Odyssey", 'imUrl': 'http://ecx.images-amazon.com/images/I/51ZH0PXGB5L.jpg', 'related': {'also_viewed': ['1559704993']}, 'salesRank': {'Books': 5787554}, 'categories': [['Books']]}
{'asin': '000225686X', 'description': "Reviews of Repossessing Ernestine 'An amazing story, full of twists and turns, Dickensian coincidences and discoveries ... Repossessing Ernestine moves the reader to anger but should remind most people of what being human and humane is really about' Eileen Battersby, Irish Times 'No anger over the wrongs of the past could be as eloquent as this cool truth-telling. Let this book get a grip on you - you won't regret it' Jill Paton Walsh, Sunday Express 'I was moved to tears' Val Hennessy, Daily Mail", 'title': 'Like Venus Fading', 'imUrl': 'http://ecx.images-amazon.com/images/I/413GDVDQ65L.jpg', 'related': {'also_viewed': ['1553652185'], 'buy_after_viewing': ['0060174439']}, 'salesRank': {'Books': 5169376}, 'categories': [['Books']]}
{'asin': '0002250748', 'description': 'Charles M. Schulz, the most popular cartoonist in history, published the comic strip, Peanuts, in 2,600 newspapers worldwide and won several prestigious awards, including the Congressional Medal of Honor. Mr. Schulz died February 12, 2000, the night before his farewell Peanuts comic strip was published.', 'title': 'All My Friends Are Characters Address Book', 'imUrl': 'http://ecx.images-amazon.com/images/I/519PdWbwQNL.jpg', 'salesRank': {'Books': 4391474}, 'categories': [['Books']]}
{'asin': '0002247399', 'title': 'A Dance with Dragons', 'price': 4.99, 'imUrl': 'http://ecx.images-amazon.com/images/I/51Lp8zDjsYL.jpg', 'related': {'also_bought': ['0553801503', '0553106635', '0553108034', '0553103547', 'B0087X1V6Y', '0553805444', 'B00ES26V8Q', '075640407X', 'B0086URL4Y', 'B00KHWSD1O', '0606267263', 'B00HTJN40S', '044042321X', '0440423228', '1477849106', '0756404738', '1477849297', '0618517650', '0307341542', '0440423236', '0743486226', '0385504225', '0553582038', '0553381695', '0439023483', '0765378779', '0385302320', '0385302312', '0439064864', '0439023491', 'B006W3Y9HY', 'B00JVGV2OC', '0545010225', '055357342X', '039925675X', '0545044251', 'B00DDXQHFI', 'B00AB55BS0', '0439139597', '0385537859', '0547995660', '0545265355', '0345538544', 'B00C8CQTJY', '0439136350', '1616552379', '0553381709', 'B00BEJL6Q8', '0439023513', '0553381687', '0765326361', 'B00EEI69UY', '0553593714', '1423140605', '0439784549', '0345537262', '043935806X', 'B00HERGM86', '0590353403', '055358202X', 'B00HUCF6KK', '0316201642', '0062278789', '0670025593', 'B0060MYM7O', '0062345214', 'B00KSQHX1K', 'B00CE1T086', 'B00JK00S0S', '0316067601', '0375831002'], 'buy_after_viewing': ['0345535421', '055357342X', '0553593714', '055358202X']}, 'salesRank': {'Books': 813739}, 'categories': [['Books']]}
{'asin': '0002231875', 'salesRank': {'Books': 9088262}, 'related': {'also_bought': ['0399134387'], 'buy_after_viewing': ['0553225820']}, 'categories': [['Books']], 'title': 'A Book of Ruth'}
{'asin': '0002251493', 'salesRank': {'Books': 5733479}, 'imUrl': 'http://ecx.images-amazon.com/images/I/5147ZSZWV5L.jpg', 'categories': [['Books']], 'title': "It's a Dog's Life: Journal for Your Pet, A"}
{'asin': '0002226618', 'categories': [['Books']], 'description': "'If ever there was a time when I felt that watcher-of-the-skies-when-a-new-planet stuff, it was when I read the first Flashman' PG Wodehouse  'Mr Fraser is a skilful and meticulous writer, twice as good as Buchan and twenty times better than Fleming' Auberon Waugh, Evening Standard--This text refers to an out of print or unavailable edition of this title.", 'title': 'Flashman and the Redskins: From the Flashman Papers, 1849-50 and 1875-76', 'price': 10.99, 'salesRank': {'Books': 3820613}, 'imUrl': 'http://ecx.images-amazon.com/images/I/51GN0M3HX7L.jpg', 'related': {'also_bought': ['0679400710', '0394501357', '021466841X', '1400044758', '0375410244', '0394553578', '0679441727', '0394479475', '0307592685', '0394443357', '0452261120', '0452264898', '0214201201', '0452263034', '0452274400', '0452259614', '0452260892', '0452264138', '0394498933', '0671425714', '0786705531'], 'buy_after_viewing': ['0452260892', '0452259614', '0452261120', '0452264138']}}
{'asin': '000224053X', 'title': 'Red Mars', 'price': 5.22, 'related': {'also_bought': ['0553373358', '0007310188', '0553572393', '0553573357', '0385721676', '0441007317', '0385528787', '0553101447', 'B0073FW8GY'], 'buy_after_viewing': ['0553572393', '0441007317', '0553293354', '0312863551']}, 'salesRank': {'Books': 7449877}, 'categories': [['Books']]}
{'asin': '0002242052', 'title': 'Without Remorse', 'price': 6.6, 'imUrl': 'http://ecx.images-amazon.com/images/I/51VPH1JKMrL.jpg', 'related': {'also_bought': ['0399139540', '0399133453', '0870212850', '0399142185', '0399134409', '0399136150', '0399148701', '0399143904', '0399132414', '039915079X', '039914563X', '0399157239', '0399131493', '0399157301', '1410445291', '0399160450', '0399160477', 'B006NZC94Q', 'B00336RUJC', '042526940X', '0399139354', '039917334X', '0425170349', '0399138412', '0425248607', 'B007CHSK6K', '0833512420', '042510107X', '0425184226', '0425180964', '0425147584', '0833516434', '0425122123', 'B00EB0NPZW', '0425197409', '0425191184', '0525952624', '0425264750', 'B004S7TSXQ', '0425240339', 'B000HCXGL6', '0425116840', '1416543791', '0425263533', '1594135665', '0425240061', '0425158632', '141658661X', 'B00E2ROUL2', '0525953116', '0399147837', '0385344325', '0525953108', '0425244857', '0525952136', 'B000GNVUQY', '0425170055', '0425259358', 'B004DQYDX2', '0385480423', '1476717125', '0446572993', '0385340559', '0525953973', '0446531081', 'B001I7ZJ2I', '0385340575', '0425269361', '0385336691', '0446539759', '0743453972', '0385416342', 'B004AYCXMU', '0446573019', '0446523321', '1451640218', '0743490304', '0743271157', '0385340583', '1455521213', '0425220141', '0671047337', '0399148515', '074343675X', '0804178747', '0399152431', '0399144935', '1410430103', '0446195502', '0671023179', '0765331470', '0399165274', '0399154221', 'B00AK2TZ0O', '0743271181', '0743270363'], 'buy_after_viewing': ['0425158632', '0425170349', '0425147584', '0425262308']}, 'salesRank': {'Books': 1347308}, 'categories': [['Books']]}
{'asin': '000223677X', 'categories': [['Books']], 'description': "'This book is an epic saga of gods, legends, destiny, and mystical quests...it's powerful stuff... ' --Today--This text refers to an out of print or unavailable edition of this title.", 'title': 'The Wolves of Time: Journeys to the Heartland v. 1', 'price': 15.51, 'salesRank': {'Books': 1959023}, 'imUrl': 'http://ecx.images-amazon.com/images/I/316HXJH8PEL.jpg', 'related': {'also_viewed': ['1882159659', '0140072063', '0142408743', '0385264275', '0531098737', 'B003E7ETHG', '1416570020', '1936917017', '0006472184', '1416570012', '0230712630', '1582346895', '0070304343', '140632017X', '0345423615', '0230712622'], 'buy_after_viewing': ['0070304343', '0312244975']}}
{'asin': '0002251507', 'categories': [['Books']], 'description': 'Wine lovers will find sections to record their cellaring and  tasting notes, plus space to preserve wine label information for more  than 60 wines. Also included are expert tips on establishing a cellar  and storing, tasting, and serving wines, as well as a complete glossary  of wine terminology.', 'title': "Wine Journal: A Wine Lover's Album for Cellaring and Tasting", 'price': 17.09, 'salesRank': {'Books': 2022531}, 'imUrl': 'http://ecx.images-amazon.com/images/I/41lFbOz6sDL.jpg', 'related': {'also_viewed': ['1596720093', 'B001PQ9LBM', '0307952312', '8862933169', '1441305637', '1936880008', '0307338924', '1558216863', 'B004FOEF3A', 'B005OI4YEQ', '0307591328'], 'buy_after_viewing': ['1596720093', 'B003Z9AUCQ', 'B001PQ9LBM', '0307952312']}}
{'asin': '0002245493', 'imUrl': 'http://ecx.images-amazon.com/images/I/51bzDTjFqYL.jpg', 'categories': [['Books']], 'title': 'The Seven Magpies'}
{'asin': '0002254816', 'description': "'The Devil's Own is a marvellous book, colourful in its descriptions, its detail and rousing stories of battle exploits and highly informative in its historical imput' - Peterborough Evening Telegraph; 'Those who enjoy going into battle with Sharpe will love joining forces with Sergeant Jack Crossman... he's a hell of a character' - Darlington Northen Echo--This text refers to an out of print or unavailable edition of this title.", 'title': "The Devil's Own", 'imUrl': 'http://ecx.images-amazon.com/images/I/51VZTCHHGNL.jpg', 'related': {'buy_after_viewing': ['1841195464', '070894132X']}, 'salesRank': {'Books': 3489566}, 'categories': [['Books']]}
{'asin': '0002258579', 'description': 'Fusing historical legend, mad scientists and shocking performance art, Scottish writer Wallace (The Pied Piper\'s Poison) has crafted an unsettling tale of menace set during Edinburgh\'s Fringe Festival. In the early 1800s, expositional scientist Dr. Alexander Brodie is busy developing a heinous device that extracts and preserves the souls of unsuspecting victims (many dug up from graves) for future use in experiments on other patients. Fast-forward to 1999, where this same device turns up being tested in public at showman Peter Dexter\'s "Resurrectionist Expression" performance, much to the horror of young Charles Kidd, Dexter\'s public relations guru. Dexter\'s shadowy display of "studied theatrics" quickly backfires when the crowd angrily overtakes the stage after several audience members lose consciousness and vanish. Running parallel is an eerie, captivating transcribed interview with Daniel Lowes, who attends Dexter\'s resurrectionist festival performance. He describes dizzying, nightlong heavy drug use, sex, mystery and graveyard antics, which, joined with the other dangling plot pieces, concludes with a surprisingly cohesive explosion. Not all of the narrative sparkles. Wallace scatters dull legal briefs , which contribute little more than a different font style. He has a vivid imagination, and his story intermingles the curious history of Edinburgh\'s underbelly of grave robbers and medical mischief with some present-day grotesqueries, but the many scattered subplots limit the potential for a truly chilling experience.Copyright 2001 Cahners Business Information, Inc.--This text refers to an out of print or unavailable edition of this title.', 'title': 'Resurrection Club', 'imUrl': 'http://ecx.images-amazon.com/images/I/51ZS9NS098L.jpg', 'salesRank': {'Books': 13909208}, 'categories': [['Books']]}
{'asin': '0002217325', 'salesRank': {'Books': 7180426}, 'categories': [['Books']], 'title': 'Sweetcrab'}
{'asin': '0002257858', 'title': 'Hiding from the Light', 'imUrl': 'http://ecx.images-amazon.com/images/I/51ZDH6DKBYL.jpg', 'related': {'also_viewed': ['0007302320', '0440502004', '0006479286', '0007174276', '0007280793', '0385295391', '0007513127', '0007280777', '0525938672', '000649613X', '0007174292', '0006470688', '1402261756', '0007302290', '0006512097', 'B00ANYD9YM', '0749009012'], 'buy_after_viewing': ['0440502004', '0007280793', '0007302320', '0007280777']}, 'salesRank': {'Books': 4294935}, 'categories': [['Books']]}
{'asin': '000222657X', 'title': 'Double Jeopardy', 'price': 53.13, 'imUrl': 'http://ecx.images-amazon.com/images/I/51dzMmWStbL.jpg', 'related': {'also_viewed': ['0330322419', '033028813X', '0689118333', '0330240234', '0330233246', '0330026860', '074327587X', '0330237659', '0002211440', '0330267698', '0330253247', '0743220528', '0743490010', '0330374893', '074346138X', '0330307061', '0743415221', '0151461600', '0330480545', '0330303112', '0330329472', '0330317032'], 'buy_after_viewing': ['0330312790', '0330480545', '0330322419', '0330352091']}, 'salesRank': {'Books': 5332149}, 'categories': [['Books']]}
{'asin': '0002253968', 'description': 'Gordon Stevens was an investigative journalist and a television producer and director. He is the author of seven novels including the bestselling "Provo\' and "Kennedy\'s Ghost\' and "Kara\'s Game\'. He lives with his family in the New Forest.--This text refers to an out of print or unavailable edition of this title.', 'title': "Kara's Game", 'price': 9.99, 'imUrl': 'http://ecx.images-amazon.com/images/I/A1cfNxUR-JL.jpg', 'salesRank': {'Books': 7436335}, 'categories': [['Books']]}
{'asin': '0002254565', 'description': "From the reviews: 'Footsteps is put together with intelligence and feeling, a grasp of narrative pace and an empathy for the weather-buffetted Suffolk coast. She succeeds in suggesting the complexity, waywardness and inexplicable patches that constitute life. A good read.' Elizabeth Buchan, The Times 'Irreducibly delicate and tough-minded. I strongly suggest you read it and that someone gets a television script out of it.' TES--This text refers to thePaperbackedition.", 'title': 'Footsteps', 'imUrl': 'http://ecx.images-amazon.com/images/I/51NVFMSPWWL.jpg', 'related': {'also_viewed': ['B005B1IGMW', '0297858300', '0553404318', '0753825457', 'B0048BPGMY', '0006551556'], 'buy_after_viewing': ['B005B1IGMW']}, 'salesRank': {'Books': 3808049}, 'categories': [['Books']]}
{'asin': '0002259192', 'description': "This superior thriller does more than entertain: it questions the nature of power and the lengths people will go to acquire it.' Christopher Matthew, Daily Mail  'A conspiracy thriller of the highest order... a tight and always intriguing novel which examines the depths to which people will sink in their quest for power. A masterly debut.' Evening Herald  'McBain has a talent for creating believable characters and situations... For those who thought he was going to carry on in the usual vein of thriller writers, this will be a surprise; for those who enjoy good writing, a pleasant one.' Richard Pedley, Jersey Evening Post", 'title': 'The Mastership Game', 'imUrl': 'http://ecx.images-amazon.com/images/I/51D1KM22WKL.jpg', 'related': {'also_viewed': ['0006514278']}, 'salesRank': {'Books': 2683932}, 'categories': [['Books']]}
{'asin': '0002251833', 'description': '"It seems beyond the comprehension of people that someone can be born to draw comic strips,but I think I was," said Charles M. Schulz, creator ofPEANUTS. "My ambition from earliest memory was to produce a daily comic strip." And that was exactly what Schulz did everyday sincePEANUTSdebuted in seven newspapers on October 2, 1950.Born in Minneapolis, Minnesota on November 26, 1922, Schulz was nicknamed "Sparky" after Barney Google\'s horse "Sparkplug." He began his fascination with comic strips early, reading the Sunday comics from four different newspapers with his father each week. With encouragement from his father, a barber, and his mother, Schulz enrolled in a correspondence course in cartooning at what is now the Art Instruction School, Inc. in Minneapolis.His career in cartooning was interrupted in 1943 when he was drafted into the Army and soon embarked for Europe in the fight against Germany. Upon his return, Schulz landed his first job in cartooning atTimeless Topix, a Catholic comic magazine. Soon after, he took on a second job as a teacher at Art Instruction, where he worked with Charlie Brown, Linus and Frieda, who later lent their names to thePEANUTScomic strip.Schulz\'s first break came in 1947 when he sold a cartoon feature called "Li\'l Folks" to theSt. Paul Pioneer Press."Li\'l Folks" ran as a weekly feature for two years. In 1948 he sold a cartoon panel to the Saturday Evening Post and would go on to sell 15 more panels between 1948-50.In 1950, after many mailbox rejections, Schulz boarded a train from St. Paul to New York with a handful of drawings for a meeting with United Feature Syndicate. On October 2 of that year, PEANUTS, named by the syndicate, debuted in seven newspapers. When asked if he thought the strip would be a success, Schulz replied, "Sure, I thought it would last; in fact, when I started out I thought, \'I\'ll be drawing this for the rest of my life.\'"Almost 50 years later,PEANUTSappears in over 2,600 newspapers worldwide and Charles M. Schulz has become a household name. The strip has maintained its universal appeal throughout five distinctly different decades. "As a youngster, I didn\'t realize how manyCharlie Brownsthere were in the world," said Schulz. "I thought I was the only one. Now I realize thatCharlie Brown\'sgoofs are familiar to everybody, adults and children alike."Schulz would work six weeks ahead on daily and Sunday strips and, unlike many cartoonists, drew every comic strip without the assistance of an art staff. He also wrote all the scripts and storyboards for thePEANUTStelevision specials, earning him five Emmy and two Peabody Awards, and was involved in all aspects of thePEANUTSpublishing and licensing programs through United Media Licensing in New York. His company, Creative Associates, was formed in 1970 to handle his business affairs and assist in maintaining the high qualitystandards associated withPEANUTS.Obviously, even after producing almost 18,000 comic strips, Schulz remained dedicated toPEANUTS. When questioned about the overwhelming devotion to his work, Schulz explained, "Why do musicians compose symphonies and poets write poems? They do it because life wouldn\'t have any meaning for them if they didn\'t. That\'s why I draw cartoons. It\'s my life." Among other numerous honors, Schulz received two Reuben Awards from the National Cartoonists Society (Outstanding Cartoonist and Best Humor Strip) and was inducted into the Cartoonist Hall of Fame.Although the strip remained his first love, Schulz was an avid sports enthusiast with a long-time passion for golf (he regularly participated in the Pro Am at Pebble Beach, California). He also enjoyed tennis. Above all, he loved ice-skating and the game of hockey, and was the only non-hockey professional to be presented the coveted Lester Patrick Award for his contributions to the game. To share skating with his community, he built the Redwood Empire Ice Arena near his home in Santa Rosa, California.On February 12, 2000, Charles Schulz died in Santa Rosa, CA, of complications from colon cancer. It was only hours before his last original strip was to appear in Sunday papers. His wife, Jeannie, his five children, two stepchildren, and their families survive him.--This text refers to thePaperbackedition.', 'title': "Have Another Cookie: (It'll Make You Feel Better) (Peanuts Wisdom)", 'imUrl': 'http://ecx.images-amazon.com/images/I/71F12N88PAL.gif', 'salesRank': {'Books': 2519714}, 'categories': [['Books']]}
{'asin': '000225705X', 'categories': [['Books']], 'description': "'Doris Lessing's sense of setting is so immediate, the touch and taste of her continent is so strong, that Africa seems to become the universe.' Newsweek  'In story after story, Doris Lessing portrays the helpless collisions and alienations of the races. One brings away a sense of the sheer human impossibility of South Africa, as a place fit only for habitation by the imagination of exiles and of children. All else seems lost, betrayed and spoiled, except the glare of the sun, the dust, the boulders. An impressive collection.' Daily Telegraph", 'title': "This Was the Old Chief's Country: Collected African Stories v. 1", 'price': 13.06, 'salesRank': {'Books': 4743704}, 'imUrl': 'http://ecx.images-amazon.com/images/I/51V4YN3MFNL.jpg', 'related': {'also_viewed': ['0006548075', '0060171502', '0060929561', '0062318969', '0060934654'], 'buy_after_viewing': ['1476767157']}}
{'asin': '0002243768', 'categories': [['Books']], 'description': "Josh Spiller is a long-distance truck driver. Although his girlfriend  is pregnant, he's got no major personal problems--until the day he  rolls into a small town called Furnace, where a middle-aged woman  pushes a baby carriage straight into his wheels and then vanishes. The  dead baby's teenage mother and other passers-by swear the wind caused  the carriage to roll, and the police take Josh for a troublemaker when  he insists on writing a statement to the contrary. Shaken, Josh hits  the road again, only to find that it's not so easy to get away from  Furnace; something inhuman is hot on his heels. A pretty hitchhiker  recognizes a mysterious scrap of writing in his truck as ancient runes  spelling out--on human skin--a horrific curse. From then on, all roads lead back  to Furnace as Josh races to unscramble a weird puzzle involving a  wealthy town councilor, the Philosopher's Stone, and a demon who will  destroy Josh in three days unless he returns the runes to their  rightful place.The rotating point of view can be confusing, and the language (Gray is Scottish) occasionally doesn't ring true to an American ear. Nevertheless, this is a grand, terrifying tale.--This text refers to an alternateHardcoveredition.", 'title': 'Furnace', 'price': 17.89, 'salesRank': {'Books': 4330940}, 'imUrl': 'http://ecx.images-amazon.com/images/I/416L5bEVxcL._SL500_PIsitb-sticker-arrow-big,TopRight,35,-73_OU01_.jpg', 'related': {'also_viewed': ['0385477864', '0752802100', '0451192583', '1887368566', '0684848155', '014303930X', '0140587489', '0060786523', '0446605948', '0446674168', '0140255125', 'B000ENBR50', '0451168615', '0140139419', '0375702695', '0671016776', '0553385992', '0446358576', '0679753826', '044022179X', '1573226521', '034543479X', '1476754454'], 'buy_after_viewing': ['0002243814', '0385477864']}}
{'asin': '0002250357', 'title': 'Texas the Beautiful Cookbook', 'imUrl': 'http://ecx.images-amazon.com/images/I/51MTH9ZVE0L.jpg', 'related': {'also_bought': ['0002553481', '0002159317', 'B000ELJ3R6', '0002551519', '000215854X', '0002553724', '0681152710', '0002551543', '0002550326', '0002553708', '0002550296', '0002154129', '0895351854', '000215949X', '0002154463', '0681152672', '0002250535', '0002551152', '0517692201', '0681152699', '0067575986', '0681047976', '0067576001', '0681152680', '0681047968', '0868672505', '0681152788', '0067575951', '0060580313', '1449407870', '1607745046', '0725408014', '000255464X', '0067575897', '0060580283', '0067575943'], 'buy_after_viewing': ['0517692201', '0002551519', '0002553481', '0681152710']}, 'salesRank': {'Books': 702114}, 'categories': [['Books']]}
{'asin': '0002250381', 'categories': [['Books']], 'description': "Mermaids embody all that is beautiful, wondrous and cruel about  the sea, and in doing so have inspired adoration, fear and curiosity  since antiquity. As symbols of fertility, they are present in mythology  worldwide, from the creation myths of Tibet, China, Korea and India in  the East to the classical myth of the birth of Venus in the West. They  have long been the subject of popular sea ballads and chanties, and  have inspired works of music, literature and art by many a brilliant  soul, including Franz Joseph Haydn, Oscar Wilde, T.S. Eliot and Paul  Gaugin. A subject of feminist history and women's studies, mermaids  have been represented in popular culture in many forms: advertising,  music videos and successful Hollywood films.This lavish gift book,  replete with many special features, including vellum pages, metallic  ink, an enchanting gatefold, a fortune-telling mermaid and a mermaid  tattoo, is a tactile, enticing trip under the sea. Author Theodore  Gachot discusses the archetypal appeal and multifaceted symbolism of  the mermaid -- as goddess, heroine, fertility symbol and ocean spirit  -- throughout time and across cultures. A range of stunning artwork and  excerpts from literature enhance every alluring page, while a  comprehensive sources section enables readers to locate mermaid art and  decorative accessories.", 'title': 'Mermaids: Nymphs of the Sea', 'price': 13.0, 'salesRank': {'Books': 597394}, 'imUrl': 'http://ecx.images-amazon.com/images/I/2120YTV2JAL.jpg', 'related': {'also_bought': ['188321114X', '1440538573', '0762416327', '1401938841', '076364515X', '0972661468', '1564147843', '1582701601', '0486481697', '0987050532', '0590443771', '0811814858', '1592233686', '1841813117'], 'buy_after_viewing': ['1440538573', '076364515X', '188321114X', '0762416327']}}
{'asin': '0002250519', 'categories': [['Books']], 'description': "This wonderful series is the easiest way to sample some of the  world's finest cuisines from the comfort of your own kitchen.  Small in  size, yet large in recipe selection, each volume offers a delicious  range of dishes--from the simple to the imaginative.", 'title': 'The Best of Clay Pot Cooking', 'price': 11.32, 'salesRank': {'Books': 56996}, 'imUrl': 'http://ecx.images-amazon.com/images/I/51HBF54YANL.jpg', 'related': {'also_bought': ['B00092FRWA', 'B00B30LV2C', '076457633X', 'B0003UEOM2', 'B00B30LV5O', '0689705476', 'B00B30LV2W', 'B0003UEIW8', '1558671188', '3870590874', 'B0009VTSFI', 'B00032RJFY', '0671248448', 'B00B30LV6S', '0737020172', '1882606582', '0689106432', 'B00B30LVRM', 'B00DU4M8JY', '1846819660', 'B00032RJF4', 'B000R9MR1Y', 'B00B30LV54', 'B00HDOORJQ', 'B0007XFP1E', '0754808696', 'B00BMHX25K', 'B004444XNS', 'B006OW0M0Q', 'B001G8Y33A', 'B0042IWOEG', '1780192819', '1844766411', 'B00DU4MAEM', 'B00DU4M0O2', '158008981X', '0471262889', '081181503X', '0778802795', 'B0000X6ESO', '1845979486', '0060913967', 'B00004S1DW', 'B000ME4XCU', '0806970995', '1845974794', '0760734852', '0804839905', 'B00004S1D5', '0811852512', '0812977173', 'B00BOXIKTK', 'B002SZGYU0', '0394734203'], 'bought_together': ['B00092FRWA', '076457633X'], 'buy_after_viewing': ['B00B30LV2C', '0689705476', '076457633X', 'B00092FRWA']}}
{'asin': '0002254123', 'categories': [['Books']], 'description': "For fans of the Machiavellian Prime Minister Francis Urquhart, the antiheroic protagonist of Dobbs's previous trilogy (adapted for TV as House of Cards, starring Ian Richardson), Thomas Goodfellowe, a decent, down-on-his-political-luck backbencher, is an unenticing replacement. Likewise, few readers will be tempted by the second installment's ludicrous intrigue involving the Chinese government's attempts to find and kidnap the newly reincarnated, British-born Dalai Lama. A former political adviser to Margaret Thatcher and John Major, Dobbs seems to have gone soft since New Labour took power, if Goodfellowe's soap-operatic midlife crisis is an indicator. With his wife hospitalized for depression, his teenage daughter hiding family planning and pregnancy leaflets and his junior ministerial career over, Goodfellowe is totally unprepared to be enlisted by Buddhist monks in the search for the next Dalai Lama. Dobbs delivers plenty of international cat-and-mouse episodes, stretching from London's Chinatown to Tibet, along with scenes of Chinese human rights abuses that would alarm Amnesty International, but none of this adds up to much of a read. Although there are good guys to cheer for and baddies to boo in the race to find the special child in England's Tibetan refugee community, this featherweight entertainment has no punch.Copyright 1998 Cahners Business Information, Inc.", 'title': 'Buddha of Brewer Street', 'price': 8.89, 'salesRank': {'Books': 2247179}, 'imUrl': 'http://ecx.images-amazon.com/images/I/519XD1TCWWL.jpg', 'related': {'also_viewed': ['1492606677', '1492606642', '1492606618', '0006477100', '0061099775', '1471111512'], 'buy_after_viewing': ['1492606677', '1492606642', '1492606618', '1847393241']}}
{'asin': '0002250616', 'categories': [['Books']], 'description': "This seven-day tour through the markets of Provence in France shares the  authors' personal recommendations for what to see and where to eat, plus provides recipes and  insights on local cuisine. Plenty of vivid color photos of market scenes accompany a blend of  travelogue and culinary title which focuses on the cuisine of Southern France.  --Midwest Book Review", 'title': 'Markets of Provence: A Culinary Tour of Southern France', 'price': 10.93, 'salesRank': {'Books': 438280}, 'imUrl': 'http://ecx.images-amazon.com/images/I/61AKEMNP19L.jpg', 'related': {'also_bought': ['206713535X', '1936941007', '1612380085', '0500541876', '0679731148', '1907099654', '188670578X', '2067150421', '0761173382', '1741799155', '1612387640', '0394716310', '0307984826', '0935039252', '0500289964', '1892145456', '0877795185', '1452104883', '1612386652', '0307718344', '2067188143', '140000523X', '1612386636', '2067133861', 'B0055XNWJI', '1612383831', '0609806785', '0811856887', '1452113432', '1416571779', '1892145960'], 'buy_after_viewing': ['0761173382', '1612387640', '0756628458', '2067150421']}}
{'asin': '0002221020', 'categories': [['Books']], 'description': "Great reading' Sunday Telegraph 'An action-packed story... finger-biting suspense' BBC 'A magnificent storyteller' Sunday Mirror 'The most successful British novelist of his time' Jack Higgins--This text refers to an out of print or unavailable edition of this title.", 'title': 'Circus', 'price': 6.64, 'salesRank': {'Books': 6030428}, 'imUrl': 'http://ecx.images-amazon.com/images/I/51bgPPPH8FL.jpg', 'related': {'also_bought': ['1402792565', '0002228300', '0006162592', '1402792522', '1402790341', '0002229528', '0002211246', '0385071922', '0848805712', '0891906711', '0385172044', '0006158056', '0891906738', '1402790422', '0006161227', '0006157491', '1402792549', '0006165435', '0385065191', '1402792468', '0002215470', '1402792603', '0385090838', '0385042671', '1402790325', '0385182627', '0891901752', 'B0059I6O44'], 'buy_after_viewing': ['1402790341', '0006170269', '0002215470', '0006165435']}}
{'asin': '000231469X', 'salesRank': {'Books': 3090773}, 'imUrl': 'http://ecx.images-amazon.com/images/I/41Ww-wjYOKL.jpg', 'categories': [['Books']], 'title': 'MISS MARPLE QUARTET: &quot;BODY IN THE LIBRARY&quot; , &quot;POCKET FULL OF RYE&quot; , &quot;MOVING FINGER&quot; , &quot;MURDER IS ANNOUNCED&quot;'}
{'asin': '0002250535', 'description': "Italy Today, the Beautiful Cookbookis the third volume on Italian cooking to join the popular Beautiful series of large format, lavishly illustrated books from HarperCollins. It is more than just a pretty book to set on the coffee table; this is a book cooks will enjoy and one that makes good reading if you are planning a trip to Italy.Fred Plotkin's text covers the history, economy, and particular ingredients important in each of Italy's culinary regions. He also explains how changes in the way Italians live are affecting how they eat. Meals, for example, now follow the traditional structure less rigidly in most parts of the country, with the southern areas holding closest to the old ways. Also, while cooking in Italy is still remarkably regional, people are enjoying recipes less tied to their locality. Use of fresh and local ingredients, however, remains strong.The recipes are by Lorenza De' Medici, who also did the food forItaly, the Beautiful CookbookandTuscany, the Beautiful Cookbook. Here she offers 220 dishes. Some show how Italians are modifying classics; others illustrate the living quality of Italian cooking in its acceptance of new ingredients and in new ways of using familiar ones. Perfect examples of this are Eggplant with Yogurt and Mint and Rice Salad with Pesto. Beyond all the handsome photographs, this is a source cooks really can use.", 'title': 'Italy Today: The Beautiful Cookbook', 'imUrl': 'http://ecx.images-amazon.com/images/I/51QQG9CJQJL.jpg', 'related': {'also_bought': ['0002550326', '0002553481', '0002551519', 'B000ELJ3R6', '0681152672', '0002553724', '0002159317', '0002154129', '0002154463', '0895351854', '0002250357', '0002550296', '0002553708', '0067575986', '0681152710', '0067576001', '000215854X', '0002551543', '0681152699', '0067575870', '0067575862', '0895352109', '0868672505', '0002551152', '0067575897', '0681047976', '000255464X', '0681152788'], 'buy_after_viewing': ['0002550326', '0002553708', 'B000ELJ3R6', '0002553481']}, 'salesRank': {'Books': 852748}, 'categories': [['Books']]}
{'asin': '0002192047', 'title': 'Birds of West Africa (Collins Field Guides)', 'price': 20.69, 'imUrl': 'http://ecx.images-amazon.com/images/I/513BQQRFTGL.jpg', 'related': {'also_bought': ['0691007144', '080147373X', '1408122790', '0713666927', '1553412168', '1770076239'], 'buy_after_viewing': ['0691007144', '0679432345', '0713666927', '1770076239']}, 'salesRank': {'Books': 622817}, 'categories': [['Books']]}
{'asin': '0002312263', 'categories': [['Books']], 'description': 'H. R. F. Keatingwas born at St Leonards-on-Sea, Sussex, in 1926. He went to Merchant Taylors, leaving early to work in the engineering department of the BBC. After a period of service in the army, which he describes as "totally undistinguished," he went to Trinity College, Dublin, where he became a scholar in modern languages. He was also the crime books reviewer forThe Timesfor fifteen years. His first novel about Inspector Ghote,The Perfect Murder, won the Gold Dagger of the Crime Writers Association and an Edgar Allen Poe Special Award.--This text refers to thePaperbackedition.', 'title': 'Filmi, Filmi, Inspector Ghote', 'price': 7.83, 'salesRank': {'Books': 14013381}, 'imUrl': 'http://ecx.images-amazon.com/images/I/51pAKo0KW5L.jpg', 'related': {'also_viewed': ['089733096X', '0445408006', '0897330781', '0897331796', '038501810X', '0312150571', '0670817449', '9997518187', '0312384041', '0312269528', '089733177X', '0897331397', '0897331206']}}
{'asin': '0002222590', 'categories': [['Books']], 'description': "'Startlingly good...tense...ingenious' Sunday Express 'Alistair MacLean is a magnificent storyteller' Sunday Mirror--This text refers to an out of print or unavailable edition of this title.", 'title': 'The Golden Gate', 'price': 6.64, 'salesRank': {'Books': 11757171}, 'imUrl': 'http://ecx.images-amazon.com/images/I/51RjrfZe3bL.jpg', 'related': {'also_bought': ['0891906711', '0385110030', '0002229528', '0891906738', '0385071922', '0385065191', '000221279X', '0385090838', '0002228300', '0517421739', '0002215470'], 'buy_after_viewing': ['0002215470', '0517421739', 'B000JSOCT8', '0006159915']}}
{'asin': '0002314592', 'title': 'Late Bill Smith', 'imUrl': 'http://ecx.images-amazon.com/images/I/41sMiEB5MbL.jpg', 'related': {'also_bought': ['B0006BNRIA', '0060804505', '1842624180']}, 'salesRank': {'Books': 7245366}, 'categories': [['Books']]}
{'asin': '0002221365', 'description': 'Text: English, French (translation)', 'title': 'The paths of the sea', 'imUrl': 'http://ecx.images-amazon.com/images/I/417DbukpOdL.jpg', 'salesRank': {'Books': 6304263}, 'categories': [['Books']]}
{'asin': '0002253372', 'title': 'A Good Woman', 'price': 2.99, 'imUrl': 'http://ecx.images-amazon.com/images/I/610cQUSgmpL.jpg', 'salesRank': {'Books': 10918020}, 'categories': [['Books']]}
{'asin': '0002315963', 'categories': [['Books']], 'description': '\'When it all becomes clear as day, the reader can only say, "Now why didn\'t I think of that?" But he never does. Miss Christie at her best.\' Springfield Republican', 'title': "Miss Marple's Final Cases", 'price': 11.83, 'salesRank': {'Books': 187993}, 'imUrl': 'http://ecx.images-amazon.com/images/I/41THTQX34YL.jpg', 'related': {'also_bought': ['1611735424', '0396073735', '000728053X', '0002326434', '073943828X', '0517321777', '0553350447', '1579126901', '1611732069', '0007354665', '0517035839', '1611731607', '0396061818', '031224262X', '0007234414', '042506803X', '0517037505', '1579126251', '1579127320', '000735469X'], 'buy_after_viewing': ['0062073710', '0062073605', '0062073729', '0062073664']}}
{'asin': '0002312298', 'salesRank': {'Books': 13556681}, 'imUrl': 'http://ecx.images-amazon.com/images/I/41fexFNbCQL.jpg', 'categories': [['Books']], 'title': 'Remains to be Seen (The diamond jubilee collection)'}
{'asin': '0002315459', 'salesRank': {'Books': 14117566}, 'imUrl': 'http://ecx.images-amazon.com/images/I/61-008EsCGL.jpg', 'categories': [['Books']], 'title': 'Mr. T. (The diamond jubilee collection)'}
{'asin': '0002261200', 'description': "'This superior thriller does more than entertain: it questions the nature of power and the lengths people will go to acquire it.' Christopher Matthew, Daily Mail", 'title': 'The Coins of Judas', 'imUrl': 'http://ecx.images-amazon.com/images/I/41MNHYHC4KL.jpg', 'related': {'also_viewed': ['0002259192']}, 'salesRank': {'Books': 11352821}, 'categories': [['Books']]}
{'asin': '0002250756', 'description': 'Sporting arresting covers, a snappy layout with handsome, glossy photographs and a neat conceit, this series of four slender volumes offers considerably less in the way of practical information. McDonald, garden editor of Houston Life, provides beautiful pictures of blooms, foliage and fruits, accompanied by brief sections of text written in an authoritative, somewhat off-putting prose that tends toward hyperbole: "Roses have set the standard for redness from the beginning of recorded history." In each volume, the color range is quite broad, so that Red embraces the "rose-purple spikes" of the obedience plant and the yellow-orange brilliance of the Gloriosa daisy, while the silver foliage of dusty miller is included in Blue. Unquestionably pretty to look through-the photos were taken mainly at nurseries and public and private gardens in the U.S., Canada and England-and likely to spark ideas in a gardener\'s mind, the volumes nevertheless disappoint by scanting such crucial considerations as appropriate planting zones (the flowers featured tend to favor hot climates) and other plant-specific requirements. Each volume includes a packet of containing three or four varieties of color-selected seeds, enough for a 1\'35\' "border" (i.e., two windowboxes). Gardeners seeking an in-depth discussion of color theory, sample garden designs and a plant gallery will need to look farther than this series of gift books.Copyright 1995 Reed Business Information, Inc.', 'title': 'The Color Garden (Red : Single Color Plantings for Dramatic Landscapes)', 'imUrl': 'http://ecx.images-amazon.com/images/I/51hvoWlEkqL.jpg', 'salesRank': {'Books': 11073973}, 'categories': [['Books']]}
{'asin': '0002202085', 'description': '"London 360" is inspired by the London Eye observation wheel, one of the most exciting new structures this magnificent city has ever seen. Located on the South Bank and rising more than 400 feet above the ground, it offers visitors a thrilling perspective on London and its landmarks. From the Docklands, the Dome, and the booming developments along the River Thames, through the heart of the city and the West End, aerial photographer Jason Hawkes has captured all the drama of London\'s ever-changing skyline.', 'title': 'London 360: Views Around British Airways London Eye', 'imUrl': 'http://ecx.images-amazon.com/images/I/51HND6G0G0L.jpg', 'related': {'also_viewed': ['184732603X']}, 'salesRank': {'Books': 4361377}, 'categories': [['Books']]}
{'asin': '0002326825', 'salesRank': {'Books': 13014965}, 'imUrl': 'http://ecx.images-amazon.com/images/I/5184VK4Y2YL.jpg', 'categories': [['Books']], 'title': 'Only Darkness'}
{'asin': '0002235013', 'description': "'Exciting and with all the action MacLean fans are used to' Northern Echo 'A magnificent storyteller' Sunday Mirror 'The most successful British novelist of his time' Jack Higgins 'Alistar MacLean is one of the few people writing today who has a story to tell.' Daily Express--This text refers to an out of print or unavailable edition of this title.", 'title': "Alistair MacLean's Night Watch", 'imUrl': 'http://ecx.images-amazon.com/images/I/51aMGUnQlOL.jpg', 'related': {'also_viewed': ['0006470068', '0006476228', '0006499333', '0006473105', '0517421739', '0006160840', '0385041721'], 'buy_after_viewing': ['1402790422', '1402792581', '1402792506', '1402792603']}, 'salesRank': {'Books': 4929258}, 'categories': [['Books']]}
{'asin': '0002251981', 'description': 'Charles M. Schulz, the most popular cartoonist in history, published the comic strip, Peanuts, in 2,600 newspapers worldwide and won several prestigious awards, including the Congressional Medal of Honor. Mr. Schulz died February 12, 2000, the night before his farewell Peanuts comic strip was published.', 'title': 'See You Later, Litigator! (Peanuts at Work and Play)', 'imUrl': 'http://ecx.images-amazon.com/images/I/71CVXGA557L.gif', 'salesRank': {'Books': 1187333}, 'categories': [['Books']]}
{'asin': '0002326698', 'description': "Praise for A Small Death in Lisbon 'An interesting...impressive novel' Sunday Telegraph 'A large book in every way...A highly satisfying book, part thriller, part psychological mystery and part novel of ideas. And it is superbly well written' Irish Times 'Complex and fascinating, the novel provides a memorable picture of the intrigue-ridden neutral city in 1941' The Times", 'title': 'The Company of Strangers', 'imUrl': 'http://ecx.images-amazon.com/images/I/41EHNK1DM7L.jpg', 'salesRank': {'Books': 5970712}, 'categories': [['Books']]}
{'asin': '0002321688', 'title': 'Mortal Ruin', 'price': 5.98, 'imUrl': 'http://ecx.images-amazon.com/images/I/51KoC2ee9xL.jpg', 'related': {'also_bought': ['0749083581', '0749079509', '0684188333', '0684193841', '0312135149', '0684185741', '0684192527', '074900584X', '0749005866', '0684195089', '0684183986', '1933397799', '0312155557', '0684187019', '0345336186', '0345342925', '0002321130'], 'buy_after_viewing': ['B00AK4E35Y']}, 'salesRank': {'Books': 5061279}, 'categories': [['Books']]}
{'asin': '0002251205', 'description': 'Planet VegasProject Directors Rick Browne and James Marshall are co-founders of Pacific Rim Concepts, specializing in high quality photography books. The co-directedA Day in the Life of Thailand,andHong Kong: Here Be Dragons.Both Browne and Marshall are internationally known photojournalists. Their work appears regularly in publications such asPeople, Newsweek, The New York Times,andThe San Francisco Examiner.', 'title': "Planet Vegas : A Portrait of Las Vegas by 20 of the World's Leading Photographers", 'imUrl': 'http://ecx.images-amazon.com/images/I/51P594KFFNL.jpg', 'salesRank': {'Books': 2326010}, 'categories': [['Books']]}
{'asin': '0002251213', 'categories': [['Books']], 'description': 'In a unique collection of photographs and quotations, a  celebration of the warmth, wisdom, and humor of Ronald Reagan.', 'title': 'Ronald Reagan: The Wisdom and Humor of the Great Communicator', 'price': 16.42, 'salesRank': {'Books': 1169573}, 'imUrl': 'http://ecx.images-amazon.com/images/I/41FkvmdkykL.jpg', 'related': {'also_viewed': ['1596980451', '0971680744', '1442341785', '082530699X', '1557090645', 'B000F6Z9DM', '0061558338', '0756670748', '0142001686', '0684848236', 'B0068EQSEE', 'B0078XOT72', '1565300238', '0895263238', '1880780267'], 'buy_after_viewing': ['1596980451', 'B0078XOT72', '0062014862']}}
{'asin': '0002326841', 'title': 'Touched by the Dead', 'price': 68.89, 'imUrl': 'http://ecx.images-amazon.com/images/I/41FAEH3NGDL.jpg', 'related': {'also_viewed': ['0749010177', '1447238729', '141042992X', '1416569634', '0743224272', '0380719983', '1439181462', '1439155259', '0786705159'], 'buy_after_viewing': ['0380776537', '0749010177']}, 'salesRank': {'Books': 4944481}, 'categories': [['Books']]}
{'asin': '0002226049', 'categories': [['Books']], 'description': "'Breathless, bloody and detailed.' Daily Telegraph 'Swift-moving, with a tremendous climactic scene on the snow-swept roof of a trans-Hungarian express.' Glasgow Herald--This text refers to an out of print or unavailable edition of this title.", 'title': 'The Last Frontier', 'price': 6.64, 'salesRank': {'Books': 4512351}, 'imUrl': 'http://ecx.images-amazon.com/images/I/61u8S-gBIiL.jpg', 'related': {'also_bought': ['0891906711', '000221279X', '0848805712', '0002211246', '0891906738', 'B0059I6O44', '0385182627', '0385110030', '0385071922', '0002215470', '0385042671', '0002228300', '0385090838'], 'buy_after_viewing': ['0002215470', '1402790422', '1402792468', '1402792581']}}
{'asin': '000221685X', 'title': "the queen's confession", 'price': 96.0, 'imUrl': 'http://ecx.images-amazon.com/images/I/514ouO3c0OL.jpg', 'related': {'also_bought': ['038507672X', '0816166382', '0385170246', '0385132093', '0385122810', '0385236212', '0385008171', '0385011539', '0385263325', '0385177860', '0792719239', '0385015232', '0312384173', '0385054270', '0449239209', '0399125906', '038506098X', 'B000MGXNFG', '0385196288', '0312384319', '0385152612', '0399109773', 'B001WRQSVU', '0399130640', '0816147620', '038542406X', '1607516233', '0449209512', '0399134190', '0312384165', '0399126805', 'B000C2RNPQ', '0399128107', '1602856710', 'B001OS9BXO', '0399135138', '0385036019', '038547024X', '0399111352', '0385242999', '5551467090', '0385006098', '1402277555', '0399136193', '0449211231', '0449148750', '030734620X', '0399138056', 'B003N9A9R4', 'B001NIFMG0', '0835516903', '0449237575', '0445085339', '0007810113'], 'buy_after_viewing': ['0449239209', '038507672X', '0449209512', '038506098X']}, 'salesRank': {'Books': 2615448}, 'categories': [['Books']]}
{'asin': '0002446405', 'categories': [['Books']], 'title': 'Claverton Mystery'}
{'asin': '0002551101', 'title': 'Bird Nests', 'imUrl': 'http://ecx.images-amazon.com/images/I/919hqAnRgWL.jpg', 'related': {'also_bought': ['0811877582']}, 'salesRank': {'Books': 3085428}, 'categories': [['Books']]}
{'asin': '0002326876', 'description': 'Murder will out, and does, in this latest addition (after 2000\'s An Enigmatic Disappearance) to the long-running and well-loved Inspector Alvarez series. Set as usual on Jeffries\'s home island of Mallorca, it features fair-play detection and (more importantly) keen observation of the human species. When the body of a retired Bolivian diplomat is found floating facedown in his swimming pool, Alvarez suspects the death was no accident. When he begins receiving calls threatening his life if he doesn\'t drop the case, he knows he\'s on the right trail. Then the unexpected occurs, proving family bonds are stronger than bureaucratic torpor. The simpatico Alvarez bases his conclusions not on fantastic deductions or painstaking forensic evidence but on patient and profound insight into the human soul. Like Maigret, he savors a case, displaying tolerant bemusement at human foibles. ("Why did modern youth enjoy hairstyles which made them look as if they were suffering from alopecia?") In addition, there are nice touches of local color throughout. ("The bay backed by mountains and marshland, the cerulean sea, and the curving beaches of sand, pebbles, or rock, were still beautiful despite the marina, flats, restaurants and stores selling kitschy goods and the holiday camp which looked as if it had been designed by a French bureaucrat.") In sum, the style is pleasing, the detection inspired and the novel, as a whole, sometimes tragic but never dispiriting.Copyright 2001 Cahners Business Information, Inc.--This text refers to an out of print or unavailable edition of this title.', 'title': 'The Ambiguity of Murder (Inspector Alvarez Novel)', 'imUrl': 'http://ecx.images-amazon.com/images/I/51Q7MPPYNXL.jpg', 'salesRank': {'Books': 10959482}, 'categories': [['Books']]}
{'asin': '0002311240', 'description': 'In this rollicking mystery, Douglas Perkins of the London public relations firm Perkins & Tate must keep his major clientan American country singerhappy so that his company can stay solvent. It is no easy task. Black Bart is a tyrant whose sexual appetite for young girls has forced him to flee the U.S. His troupe includes Lou-Ann Cooney, the "comedy star," and Maw Cooney, the ultimate stage mother; the Cousins, a group of unsavory musicians; Uncle No\'ccount; Crystal Harper, Black Bart\'s sister; and Sam Marcowitz, "a man who could give wallpaper lessons on fading unobtrusively into the background," road manager and brother of Perkins & Tate\'s financial backer. When Maw Cooney is hurt in a dubious accident, then dies after exclaiming "The bastard pushed me!" Perkins is suspicious and apprehensive: He may know who the "bastard" is. Perkins and his partner Gerry Tate try unsuccessfully to keep the peace within Black Bart\'s group, but everyone seems determined to stir up more trouble. Babson ( Reel Murder , Untimely Guest ) has a coolly amused, ironic voice. Though her characters are not fully realized, and the villain is obvious, their antics are reason enough to enjoy this fast-paced mystery.Copyright 1988 Reed Business Information, Inc.--This text refers to an out of print or unavailable edition of this title.', 'title': 'Cover-up story', 'related': {'also_viewed': ['0816159521', '0553273612', '0802757782', '0312990995', '0312991037', '0312077637', '0553277235', '0312284985', 'B00BFQC3C6'], 'buy_after_viewing': ['0816159521', '0312960395', '031215285X', '0312977905']}, 'salesRank': {'Books': 14117905}, 'categories': [['Books']]}
{'asin': '0002314282', 'categories': [['Books']], 'description': 'The fun and frights are nonstop ... lusty entertainment. Publishers Weekly', 'title': 'Tartan Ringers (The Crime club)', 'price': 7.89, 'salesRank': {'Books': 7079528}, 'imUrl': 'http://ecx.images-amazon.com/images/I/718cQTK2yFL.jpg', 'related': {'also_viewed': ['1472102932', '0312384114', '0749083212']}}
{'asin': '0002255200', 'title': 'The Swinging Bridge', 'imUrl': 'http://ecx.images-amazon.com/images/I/414ME5XJQGL.jpg', 'related': {'also_bought': ['1845230957']}, 'salesRank': {'Books': 2853757}, 'categories': [['Books']]}
{'asin': '0002338114', 'salesRank': {'Books': 11084708}, 'related': {'also_viewed': ['0449018245', '0688002277', '0449243257', '0449242110', '0449238393', 'B001C6IJ86', '068802890X'], 'buy_after_viewing': ['0449018245', '0688002277']}, 'categories': [['Books']], 'title': 'Time at Tarragon'}
{'asin': '0002238934', 'salesRank': {'Books': 5066817}, 'imUrl': 'http://ecx.images-amazon.com/images/I/31QLoiSbR6L.jpg', 'categories': [['Books']], 'title': 'November Boots'}
{'asin': '0002218844', 'categories': [['Books']], 'description': "Michael Frayn was born in London in 1933 and began his career as a journalist on the Guardian and the Observer. His novels include Towards the End of the Morning, Headlong, Spies and Skios. His seventeen plays range from Noises Off, recently chosen as one of the nation's three favourite plays, to Copenhagen, which won the 1998 Evening Standard Award for Best Play of the Year and the 2000 Tony Award for Best Play. He is married to the writer Claire Tomalin.", 'title': 'Sweet Dreams', 'price': 13.83, 'salesRank': {'Books': 3925183}, 'imUrl': 'http://ecx.images-amazon.com/images/I/51eNktzSm1L.jpg', 'related': {'also_viewed': ['0670829854', '0571212719'], 'buy_after_viewing': ['0670829854', '0312267460']}}
{'asin': '000220035X', 'title': 'Top Birding Spots in Britain &amp; Ireland', 'imUrl': 'http://ecx.images-amazon.com/images/I/41GAJ89DAML.jpg', 'related': {'also_bought': ['0691151946']}, 'salesRank': {'Books': 2290024}, 'categories': [['Books']]}
{'asin': '0002245604', 'price': 5.99, 'imUrl': 'http://ecx.images-amazon.com/images/I/61zANmtc6GL.jpg', 'categories': [['Books']], 'title': 'The Faces of Fear'}
{'asin': '0002550865', 'categories': [['Books']], 'description': "This wonderful series is the easiest way to sample some of the  world's finest cuisines from the comfort of your own kitchen.  Small in  size, yet large in recipe selection, each volume offers a delicious  range of dishes--from the simple to the imaginative.", 'title': 'The Best of France', 'price': 12.68, 'salesRank': {'Books': 933332}, 'imUrl': 'http://ecx.images-amazon.com/images/I/51FJP23DTYL.jpg', 'related': {'also_bought': ['0002550857', '0002554771', '0002552078', '0002551497', '0002551489', '000255478X', '000255206X', '000255223X', '0811846466', '039458404X', '0877016429'], 'buy_after_viewing': ['0831790687', '0002550857', '0002554771', '1400052580']}}
{'asin': '0002551152', 'categories': [['Books']], 'description': 'Each title in this award-winning series offers an exquisite  region-by-region taste tour filled with culinary specialties and  surprises.  Included in each large-format volume are gorgeous food and  landscape photographs.', 'title': 'Asia: The Beautiful Cookbook', 'price': 37.69, 'salesRank': {'Books': 435545}, 'imUrl': 'http://ecx.images-amazon.com/images/I/5104VNXX96L.jpg', 'related': {'also_bought': ['0002550296', '0681152710', '000215854X', '0002553481', '0002550326', '0002154129', '0002553708', '0002154463', '0002551519', '0002159317', '0002553724', '0002551543', '0002250357', '0681152672', '0681152699', 'B000ELJ3R6', '000215949X', '0060580313', '0067576001', '0681047968', '0067575986', '000255464X', '0067575951', '0681047976', '0517692201', '0868672505', '0002250535', '0002159996', '0681152788', '0681152680', '0681152664', '0067575870'], 'buy_after_viewing': ['0895351854', '0002550296', '0681152710', '000215854X']}}
{'asin': '0002254131', 'categories': [['Books']], 'description': "'Terrific... as good as anything Dobbs has done... superb.' Sunday Telegraph  'Dobbs has given us a splendid diversion, one that makes it worth chucking the TV set out of the window and settling down with a book.' Sunday Express  'A cracking good read -- Goodfellowe is the most affectionately drawn crumpled anti-hero since Jim Hacker.' The Big Issue  'Brilliant... full of magnificently dark political characters.' Daily Mail", 'title': 'Acts of Betrayal', 'price': 11.55, 'salesRank': {'Books': 3926992}, 'imUrl': 'http://ecx.images-amazon.com/images/I/51Z7TC6JHBL.jpg', 'related': {'also_viewed': ['0006477100', '1492606618', '1402217749', '1492606642', '0755326849', '0061099775', '1492606677', '1471111512', '0857208063'], 'buy_after_viewing': ['0006477100', '1492606618', '1402217749', '1492606642']}}
{'asin': '0002239221', 'categories': [['Books']], 'description': 'Dame Agatha Christie\'s prolific output of novels, short stories, and plays have sold more than 400 million copies and have been translated into 103 languages. Only the Bible and works by Shakespeare have outdistanced her. Problems at Pollensa Bay & Other Stories provides a delightful addition to this vast body of writing by "the mistress of mystery." Though these eight stories are not new, several are less well known, and this audiobook represents an exciting renewal of one of the world\'s most popular authors. "The Harlequin Tea Set," thought to be Dame Agatha\'s last short story, is a tale of mistaken identity and features Mr. Saterthwaite and Harley Quin, who also appear together in "The Love Detectives," a little-known story about a messy love triangle. Mr. Parker Pyne, Christie\'s goverment statistician turned detective, is called upon to save a love-struck young man in the title story. Also included is a mystery involving the eccentric and slightly pompous Hercule Poirot. The audiobook is narrated by Jonathan Cecil, whose superb vocal adaptations greatly enhance Dame Agatha\'s work. This is an excellent production, highly entertaining, and a most worthwhile purchase for any library.?Gretchen Browne, Rockville Centre P.L.,Copyright 1995 Reed Business Information, Inc.--This text refers to an out of print or unavailable edition of this title.', 'title': 'Problem at Pollensa Bay', 'price': 17.68, 'salesRank': {'Books': 1613835}, 'imUrl': 'http://ecx.images-amazon.com/images/I/31zZVN0UD3L.jpg', 'related': {'also_bought': ['0007121083', '0007154852', '0007154879', '0007121040', '0553350242', '0007354703', '0062074377', '0062074113', '0396067425', '0002326434', '0553350277', '0062074369', '0553350439', '0553350080', '0553350110', '0007354665', '0553350722', '1579127312', '0553350757', '055335079X', '0062074326', '000712113X', '157912626X', '0553350706', '157912688X', '0062074083', '0062073788', '1611731607', '0553350498', '0553350803', '0553350188', '055335065X', '1579127347', '0553350447', '000728053X', '0553350773', '0399142878', '055335020X', '0062074407', '0007240228', '0007265204', '0553350641', '1579127363', '1579126294', '0396073735', '0007154887', '0312274726', '0312273223', '0062074342', '0007313527', '0553350676', '0553350463', '000231312X', '0062074415', '0007234414', '1579126952', '0007414447', '0062074121', '0002311909', '0062094408', '0671434632', '0312981694', 'B000GRO1HK', '1579127355', '1579126286', '0062074105', '0062073648', '0399150218', '0884113884', '0720613906', '1579126278'], 'buy_after_viewing': ['033002504X', '0062074385', '0062074091', '0062073702']}}
{'asin': '0002254409', 'salesRank': {'Books': 11239122}, 'imUrl': 'http://ecx.images-amazon.com/images/I/511FCFFD9BL.jpg', 'categories': [['Books']], 'title': 'Seahorses'}
{'asin': '0002252139', 'salesRank': {'Books': 3694159}, 'imUrl': 'http://ecx.images-amazon.com/images/I/51FHZ5AE72L.jpg', 'categories': [['Books']], 'title': 'Bah, Humbug! (Festive Peanuts)'}
{'asin': '0002310899', 'categories': [['Books']], 'description': "'Nothing should be taken for granted.' Spectator  'Agatha Christie gives us one of her rare thrillers in place of a detective story - just to show that she can write the one as well as the other.' Sunday Times  'A first-class thriller.' Birmingham Post", 'title': 'Destination Unknown (Agatha Christie Collection)', 'price': 6.64, 'salesRank': {'Books': 4066640}, 'imUrl': 'http://ecx.images-amazon.com/images/I/41S8HFJ2HYL.jpg', 'related': {'also_viewed': ['0062074377', '0062073788', '0062073532', '0062074385', '0062073516', '006207413X', '0062074156', '0062073524', '0062094459', '0062074164', '0062073540', 'B007MXVBJW', '0062074148', '0062073796', '0062074113', '0062073753', '0062073877', '0062074091', '0062074342', '0062074121', '0062073818', '0062073575', '0062073885', '0062073745', '0062073729', '0062073605', '0062073931', '0062073907', '0062074032', '0062074016', '0062074369', '0062073923', '006207380X', '0062073893', '0062074024', '006207377X', '0062251678', '0062073710', '0062073966', '0062074431', '0062073680', '0062073834', '0062074334', '0062073567', '0062073656', '0062073974', '0062074407', '0062094408', '0062074326', '0062073508', '0062073842', '0062073850', '006207394X', '0062074008', '0062073869', '0062074083', '0062073559', '0062073982', '0062073737', '0062073699'], 'buy_after_viewing': ['0062073710', '0062094408', '0062074423', '0062074377']}}
{'asin': '0002550296', 'categories': [['Books']], 'description': "Panurat Poladitmontri, chef-owner of the Lemon Grass Grill Restaurant in Seattle, is proud of his Thai heritage. Recognized as one of the leading Thai chefs in America, he has authored cookbooks, appears frequently in the media, and travels internationally to teach Thai cuisine. Judy Lew, considered the Northwest's leading expert on pacific Rim Cuisine, is the author of many cookbooks on Asian cuisine, includingEnjoy Chinese Cuisine; Flavors of Chineses Cooking; Dim Sum Appetizers and Light MealsShe is the Director of the Uwajimaya Cooking School.", 'title': 'Thailand: The Beautiful Cookbook', 'price': 37.69, 'salesRank': {'Books': 105457}, 'imUrl': 'http://ecx.images-amazon.com/images/I/51GNSGJ110L.jpg', 'related': {'also_bought': ['0002553708', '0681152710', '0811800172', '1580084621', '0002154129', '000215949X', '000215854X', '0002551543', '0811837319', '0895351854', '0778802825', '0002551519', '0002553724', '0002553481', '0002550326', '0002159317', '0804843716', '0688099173', '0002551152', '0002154463', '0681152672', '0002250357', '158008284X', 'B000ELJ3R6', '1580086659', '1607742888', '0067575897', '071486529X', '0067575862', '0804841799', '1607745232', '1780190107', '0681152699', '0764156497', '0002250535', '0761500162', '0399510338', '000255464X', '0067576001', '0060580313', '0067575986', '1580089755', '1607740532', '0681047976', '1570671613', '0743238273', '0681047968', '1416580573', '0811811514', '0060192585', '1579654134', '1607743523', '1440561540', '0811859339', '0684847396', '0393089045', '0681152680', '0754827232', '0714865745', '1580089771', '1580627331', '0609611011', '1742706207', '0061373265', '0804841470', '0868672505', '0393051773', '1607744767', '4889960937', '1579651143', '0517692201', '0898155630', '0804842299', '0794603203', '1607746417', '034552912X', '0394496388', 'B000F1LMNS', '0714865818', 'B000F2VESU', '077043522X', '6169060107', '1563051729', '1937994201', '0470194960', '1593370423', '0762774495', '0681152664', '1607743949', '0307383253', '0681152788', '9742356831', '1616082798', '1844776247', '0864119364', '1440550778', '0689119941', '1568363885', '0981633900'], 'bought_together': ['1580084621'], 'buy_after_viewing': ['0804843716', '0811837319', '1580084621', '1607742888']}}
{'asin': '0002322307', 'title': 'Death of a Salesperson', 'price': 10.67, 'imUrl': 'http://ecx.images-amazon.com/images/I/61Trn9d3jeL.jpg', 'salesRank': {'Books': 5169078}, 'categories': [['Books']]}
{'asin': '0002237814', 'description': 'Davis\'s ( Blind Prophet ) latest effort to cash in on the popularity of military techno-thrillers involves a Soviet submarine that becomes helplessly frozen in an arctic ice cap. Both Soviets and Americans race to recover the sub, which is carrying a revolutionary new superconductor, iriniump. 65 . This novel offers plenty of action, but the writing is unintentionally funny. It\'s hard to believe that an author could put these words into a character\'s mouth: "I used to walk five miles to school in weather like this. . . . Used to say it was colder than a witch\'s left tit. Damned if I ever knew why the right one was warmer." Or this, when a polar bear approaches a female CIA agent on the ice cap: "With a sinking feeling, Justine realized she was not alone." The characters are stereotypes straight from central casting, including the absent-minded professor, the evil Soviet sub commander and the beautiful female spy. Davis even manages to include two lovemaking scenes, which severely strain the credibility of his story. One of these scenes takes place in an empty torpedo tube while the father of the woman guards the couple\'s privacy.Copyright 1991 Reed Business Information, Inc.--This text refers to an out of print or unavailable edition of this title.', 'title': 'Raise the Red Dawn', 'price': 11.04, 'related': {'also_viewed': ['0312169280', '0553294628', '055326205X', '0671769049']}, 'categories': [['Books']]}
{'asin': '0002551489', 'categories': [['Books']], 'description': "This wonderful series is the easiest way to sample some of the  world's finest cuisines from the comfort of your own kitchen.  Small in  size, yet large in recipe selection, each volume offers a delicious  range of dishes--from the simple to the imaginative.", 'title': 'The Best of Mexico', 'price': 17.36, 'salesRank': {'Books': 484814}, 'imUrl': 'http://ecx.images-amazon.com/images/I/614WQDMDWWL.jpg', 'related': {'also_bought': ['0873587871', '0470499559', '0743253345', '1118190203', '1616082798', '0764564870', '1423600150', '1580089291', '0781813042', '0767914880', '068484186X', '0002554771', '0002550857', '1607743167', '0061373265', '1584798246', '0002550865', '0393088928', '1561385999', '0002552078', '1580089771', '0684856948', '0826300359', '1580084281', '0684800063', '0002551497', '0898155177', '0894803646', '1580089941', '0376024968', '039306154X', '000255206X', '0764525670', '0393050696', '000215949X', '1936474735', '0307460630', '1592335586', '0393058999', '1580629679', '1451611501', '1580081916', '0895860384', '000255478X', '0873588568', '0376024976', '0547636474', '0067575862', '0028603508', '000255223X', '0811868265', '1580088546', '0028609980', '0688109411', '0804839905', '0307451100', '0914846175', '1741108675', '0547368917', '0778802671', '0307888266', '0307383253', '0764599860', '0307346587', '030723827X', '0811872327', '1423605039', '0914846809', '1607740354', '0688028470', '1849753423', '1580089755', 'B00LUUOHY4'], 'bought_together': ['0873587871'], 'buy_after_viewing': ['1118190203', '0547636474', '0470499559', '0781813042']}}
{'asin': '0002251884', 'description': 'Charles M. Schulz, the most popular cartoonist in history, published the comic strip, Peanuts, in 2,600 newspapers worldwide and won several prestigious awards, including the Congressional Medal of Honor. Mr. Schulz died February 12, 2000, the night before his farewell Peanuts comic strip was published.', 'title': 'Snoopy: Not Your Average Dog', 'imUrl': 'http://ecx.images-amazon.com/images/I/41VM84SEMML.gif', 'related': {'also_bought': ['0345479831']}, 'salesRank': {'Books': 2423526}, 'categories': [['Books']]}
{'asin': '0002552523', 'salesRank': {'Books': 4154997}, 'imUrl': 'http://ecx.images-amazon.com/images/I/717O7Re8SnL.jpg', 'categories': [['Books']], 'title': 'City Dogs'}
{'asin': '0002552264', 'description': "Waldrone ( Cold Spaghetti at Midnight ) here finds redeeming value in a humble thing, traipsing with the potato through culinary Mexico, France, Italy, Hungary, the Middle East and various quarters of North America. As glimpsed through the fine nostalgic mist of Jones's camera, the root swells a Mediterranean fish stew; stuffs golden fowl or green chilies; or lies au naturel , pending baking or roasting. Among the most appealing recipes are the simplest: in roasted balsamic potatoes and onions, recommended as an accompaniment to red meats, the contenders are oven-roasted first in olive oil and then in seasoned balsamic vinegar; in rosemary potato skewers, potato chunks are boiled, dredged in herbs and spices, and grilled on charcoal. But if the potato lends itself to these visceral pleasures, it can also sneak into upper-crust tarts without suffering. (And even into hummus--where, one suspects, it may languish.) Waldron, trained at La Varenne, offers appetizers, side dishes and main courses in her brief book, a new entry in Collins's attractive Country Garden Cookbook series, and even offers advice to the amateur grower--but omits desserts, where potatoes can give depth and moist substance, if not pungence, to tortes. BOMC selection.Copyright 1993 Reed Business Information, Inc.", 'title': 'Potatoes: A Country Garden Cookbook', 'imUrl': 'http://ecx.images-amazon.com/images/I/51LUq%2B0sJJL.jpg', 'related': {'also_bought': ['0002551659', '0002553430', '0002554526', '0002553457', '0002553465', '0002553449', '0002552256', '0002554518', '0002554534', '0002551667', '000255450X'], 'buy_after_viewing': ['0002554518', '0002552256', '0002553449', '0002551659']}, 'salesRank': {'Books': 1208019}, 'categories': [['Books']]}
{'asin': '0002477904', 'imUrl': 'http://ecx.images-amazon.com/images/I/71W4-FEyMTL.jpg', 'categories': [['Books']], 'title': 'Top hand'}
{'asin': '0002255553', 'description': "'The Boy in the Moon confirms O'Riordan's status as a writer of wit, originality and delicacy who can surprise and delight at every turn.' Sunday Tribune 'A pacy, thriller-like plot... the characters are vivid and the observations tartly accurate.' Irish Times 'Exquisitely spare in execution, this is a haunting examination of human strength and frailty.' Time Out--This text refers to thePrint on Demand (Paperback)edition.", 'title': 'The Boy in the Moon', 'imUrl': 'http://ecx.images-amazon.com/images/I/41HCNGMR10L.jpg', 'salesRank': {'Books': 9646187}, 'categories': [['Books']]}
{'asin': '0002324849', 'title': 'A Shrine of Murders', 'imUrl': 'http://ecx.images-amazon.com/images/I/5137RCxXoHL.jpg', 'related': {'also_bought': ['0312109784', '0312131240', '0312142870', '0312310145']}, 'salesRank': {'Books': 5127713}, 'categories': [['Books']]}
{'asin': '0002314355', 'salesRank': {'Books': 1428108}, 'imUrl': 'http://ecx.images-amazon.com/images/I/71crL2rKywL.jpg', 'categories': [['Books']], 'title': 'Weekend for Murder (Collins Crime Club)'}
{'asin': '0002551500', 'title': "The De'Medici Kitchen (PBS Series)", 'imUrl': 'http://ecx.images-amazon.com/images/I/412T62WSCML.jpg', 'related': {'also_viewed': ['0449907309', '0394588762', '0517704404', '0002154463', '0002550326', '1862053545', '0609601512', '0449903648', '1904292666', '0760725071'], 'buy_after_viewing': ['0449907309', '0394588762', '0517704404']}, 'salesRank': {'Books': 1302740}, 'categories': [['Books']]}
{'asin': '0002550741', 'salesRank': {'Books': 6241240}, 'imUrl': 'http://ecx.images-amazon.com/images/I/6116zWplh-L.jpg', 'categories': [['Books']], 'title': 'Web of Hate: The Far Right Network in Canada'}
{'asin': '0002326817', 'title': 'The Multiple Cat', 'imUrl': 'http://ecx.images-amazon.com/images/I/512T3Z9959L.jpg', 'related': {'also_bought': ['0312991371', '0425252361', '0312332408', '0425252558', '0451415418', '0425252132', '0312961812', '0451419944', '0312975015', '0425251691', '0451414691', '0425262553', '0425244970', '0451237811', '0451236475', '0451236629']}, 'salesRank': {'Books': 3385441}, 'categories': [['Books']]}
{'asin': '0002327031', 'description': 'Inspector Alvarez (Seeing Is Deceiving) suspects that a British  cabinet minister is involved in a Mallorcan murder, but when he  expresses his opinion too fervently, he winds up in trouble with  his chief. The case goes on, of course, to the delight of many  series fans.Copyright 2002 Reed Business Information, Inc.--This text refers to an out of print or unavailable edition of this title.', 'title': 'An Artful Death (Inspector Alvarez Novel)', 'imUrl': 'http://ecx.images-amazon.com/images/I/517M5HJWDXL.jpg', 'salesRank': {'Books': 12340012}, 'categories': [['Books']]}
{'asin': '0002552396', 'salesRank': {'Books': 4338112}, 'imUrl': 'http://ecx.images-amazon.com/images/I/81-BMWWMT-L.jpg', 'categories': [['Books']], 'title': 'My Story: The Duchess of York, Her Father and Me'}
{'asin': '0002214407', 'categories': [['Books']], 'description': 'Text: English, French (translation)', 'title': 'The Fetishist and Other Stories, translation of Le coq de bruyere', 'price': 24.3, 'salesRank': {'Books': 11646560}, 'imUrl': 'http://ecx.images-amazon.com/images/I/41EGV8Rup-L.jpg', 'related': {'also_viewed': ['080185590X', '0801855926'], 'buy_after_viewing': ['080185590X']}}
{'asin': '0002552256', 'categories': [['Books']], 'description': "Beautifully designed and exquisitely photographed, this unique  series showcases sensational recipes that exhibit the wonderful  versatility of fruits and vegetables, fresh from the garden or  greengrocer's basket.", 'title': 'Apples: A Country Garden Cookbook', 'price': 9.12, 'salesRank': {'Books': 1024148}, 'imUrl': 'http://ecx.images-amazon.com/images/I/51QXSBNPGZL.jpg', 'related': {'also_bought': ['0002551659', '0002553457', '0002553465', '0002553449', '0002553430', '0002554526', '0002551667', '0002554518', '0002552264', '0002554534', '000255450X', '1580173896', '1932183744', '0393065995', '0060193247', '1580080308', '0936399325', '158008446X'], 'buy_after_viewing': ['1580173896', '0930809289', '1937994112', '0393065995']}}
{'asin': '0002261790', 'salesRank': {'Books': 10920753}, 'imUrl': 'http://ecx.images-amazon.com/images/I/4112VNJHARL.jpg', 'categories': [['Books']], 'title': 'The Valparaiso Voyage'}
{'asin': '0002318733', 'title': 'Who is Simon Warwick?', 'price': 13.45, 'related': {'also_viewed': ['0805008497', '0805002448', '0805005064', '0805005048', '0805005072', '080501148X', '0805007067', '0030597838', '0805001166', '0030095344'], 'buy_after_viewing': ['1601870604', '0805005986', '0805008497', '0805002707']}, 'salesRank': {'Books': 3570147}, 'categories': [['Books']]}
{'asin': '0002553430', 'categories': [['Books']], 'description': "Beautifully designed and exquisitely photographed, this unique  series showcases sensational recipes that exhibit the wonderful  versatility of fruits and vegetables, fresh from the garden or  greengrocer's basket.", 'title': 'Tomatoes: A Country Garden Cookbook', 'price': 16.93, 'salesRank': {'Books': 930066}, 'imUrl': 'http://ecx.images-amazon.com/images/I/51YXF82335L.jpg', 'related': {'also_bought': ['0002553465', '0002551659', '0002554526', '0002553449', '0002552264', '0002552256', '0002553457', '0002551667', '0002554534', '0002554518', '000255450X'], 'buy_after_viewing': ['0881508039', '1603424784', '0002551667', '1580174981']}}
{'asin': '0002552574', 'description': 'Lustily conceived like a Dada art object, this offbeat little book collects the dreams of 50 women about pop singer Madonna, accompanied by color collages made by Turner and artist David Kolwyck. Turner, a folklorist and lead singer in an all-women rock band, asserts that Madonna has invaded the psyches of women as a symbol of fearlessness, sexuality free of shame, and self-realization. The women whose dreams she records include homemakers, teenagers, grandmothers, a professor and a banker. Some dream of rescuing Madonna from danger; others dream of making love to her; in one dream the pop star is a policewoman. To most of the dreamers, Madonna is a sisterly companion or empowering friend. The collages, in a surreal style highly reminiscent of rock \'n\' roll album cover art, reinforce the overhyped notion of Madonna\'s "liberating sexual self-centeredness." 35,000 first printing.Copyright 1993 Reed Business Information, Inc.', 'title': "I Dream of Madonna: Women's Dreams of the Goddess of Pop", 'imUrl': 'http://ecx.images-amazon.com/images/I/61INrxMCCaL.jpg', 'related': {'also_bought': ['1593764294', '1576874818'], 'buy_after_viewing': ['0312117825']}, 'salesRank': {'Books': 2174646}, 'categories': [['Books']]}
{'asin': '0002311216', 'categories': [['Books']], 'description': "'Marvellously entertaining' OBSERVER 'It is not an impossible story - it is only a fantastic one.' AGATHA CHRISTIE", 'title': 'Passenger to Frankfurt', 'price': 6.64, 'salesRank': {'Books': 4032503}, 'imUrl': 'http://ecx.images-amazon.com/images/I/21nsasmPMwL.jpg', 'related': {'also_bought': ['1611732905', '0553350676', '0007240228', '157912626X', '0553350110', '1611732336', '0007208596', '055335079X', '0553350781', '0553350498', '0553350188', '1579127312', '0553350196', '0553350447', '055335020X', '0553350579', '0553350307', '0553350293', '0553350250', '0553350749', '0007265204', '055335051X', '1579127320', '000735469X', '0553350080', '0553350773', '0553350706', '0553350641', '0553350056', '0553350048', '0007234414', '1611731607', '1579126235', '0553350358', '000723449X', '0553350277', '0396073735', '1579126952', '0553350218', '157912688X', '055335065X', '0553350617', '1579126901', '0396067425', '0553350803', '0553350129', '0553350471', '0007234511', '0553350439', '0062073591', '1579126251', '1933652462', '1611733383', '1609421051', '0553350153', '0002311909', '0553350331', '0553350242', 'B0007G2SAW', '0002239221', '0553350722', '0062074105', '000728053X', 'B000WVVCHM', '0061988367', '1579126294', '0553350072', '0553350463', '0002318652', '0007265166', '1579127347', '1579126286', '0002110385', '0884113868', '1579126278', '0002326434', '1579126898', '0007314639', '031224262X', '1579127363', '0007314655', '0062074113', '031219241X', '1579127355', '0062073524'], 'buy_after_viewing': ['0062074385', '0062074334', '0062073885', '0062074326']}}
{'asin': '0002553341', 'categories': [['Books']], 'description': 'Some things you just don\'t outgrow. Take Roy Rogers. Yes, the idea of singing cowboys is about as silly as fried Spam sandwiches, but if you were 10 once and watched Roy, Dale, and Trigger cavort on the big screen (or, later, on television), there\'s probably still a part of you that can\'t hear "Happy Trails to You" without feeling a wee bit wistful. You\'ll feel more than that after browsing through this nostalgia-soaked photo-biography. Combining wonderful vintage photographs with a brief autobiographical narrative from Roy himself, the book chronicles the storybook life of one Leonard Slye, a Depression-era teenager when his family left their Ohio farm for a dust-bowl journey to California. Only a few short years later, Leonard had become Roy Rogers, "King of the Cowboys," and was launched on a career that would encompass 81 movies, a TV series, and hundreds of radio performances and recordings. The success of Roy Rogers says a lot about the U.S. during the Depression and throughout World War II, but it says even more about the wide eyes of kids everywhere at anytime. It\'s all here in this sparkling piece of Americana.Bill Ott', 'title': 'Roy Rogers: King of the Cowboys', 'price': 12.42, 'salesRank': {'Books': 1205478}, 'imUrl': 'http://ecx.images-amazon.com/images/I/51bns6ixoEL.jpg', 'related': {'also_bought': ['0762738308', '0762730897', '078646111X', '0800759311', '0299210049', '0830711589', '0800713435', 'B00CC6PV8Q', '0671897144', '0786445890', '0944019005', '0615498329', 'B0009IXRHQ', 'B00005VEQC'], 'buy_after_viewing': ['0762738308', '0762730897', '0671897144', 'B000F9SUP8']}}
{'asin': '0002553449', 'categories': [['Books']], 'description': "Beautifully designed and exquisitely photographed, this unique  series showcases sensational recipes that exhibit the wonderful  versatility of fruits and vegetables, fresh from the garden or  greengrocer's basket.", 'title': 'Berries: A Country Garden Cookbook', 'price': 10.77, 'salesRank': {'Books': 987738}, 'imUrl': 'http://ecx.images-amazon.com/images/I/51S0V5A61RL.jpg', 'related': {'also_bought': ['0002551659', '0002553430', '0002552256', '0002553457', '0002554518', '0002552264', '000255450X', '0002553465', '0002554526', '0002551667', '0002554534', '0811844145', '006059974X'], 'buy_after_viewing': ['0002551659', '0002552256', '1935597124', '0002553465']}}
{'asin': '0002550512', 'salesRank': {'Books': 3248803}, 'imUrl': 'http://ecx.images-amazon.com/images/I/41YHdt9b6cL.jpg', 'categories': [['Books']], 'title': 'Braver Men Walk Away'}
{'asin': '0002241749', 'title': 'Duncton Stone - Volume Three of The Book of Silence', 'imUrl': 'http://ecx.images-amazon.com/images/I/61o7cYXxh3L.jpg', 'related': {'also_bought': ['0002236761', '0002239418', '0006473024', '0070304343'], 'buy_after_viewing': ['0070304343']}, 'salesRank': {'Books': 2425452}, 'categories': [['Books']]}
{'asin': '000255223X', 'categories': [['Books']], 'description': "This wonderful series is the easiest way to sample some of the  world's finest cuisines from the comfort of your own kitchen.  Small in  size, yet large in recipe selection, each volume offers a delicious  range of dishes--from the simple to the imaginative.", 'title': 'The Best of India: A Cookbook', 'price': 21.88, 'salesRank': {'Books': 851831}, 'imUrl': 'http://ecx.images-amazon.com/images/I/618%2BS4rbeoL.jpg', 'related': {'also_bought': ['0002551497', '0002550865', '0002550857', '000255206X', '0002551489', '0002552078', '0002554771', '000255478X'], 'buy_after_viewing': ['0764156497', '0761137874', '0002550857', '0002554771']}}
{'asin': '0002553910', 'salesRank': {'Books': 5499822}, 'imUrl': 'http://ecx.images-amazon.com/images/I/51ca9wVk94L.jpg', 'categories': [['Books']], 'title': 'Broken Lives; A Personal View of the Bosnian Conflict'}
{'asin': '0002554216', 'description': 'Margaret Fishback Powers brought hope and joy to people  everywhere with her poem "Footprints." Her book,Footprints: The  True Story Behind the Poem, has sold over 150,000 copies in the two  years since its publication.Her recently publishedLife\'s  Little Inspiration Bookoffers wisdom for everyday living and is  another sales success. Clearly, Margaret Fishback Powers is an  inspirational phenomenon, her gentle and spiritual brand of wisdom a  warm beacon to millions of people all over the world.Now, inA  Heart for Children, Margaret Fishback Powers shares loving,  transforming meditations, thoughts and poems on the pure and simple  joys and sorrows of parenthood, family life and the hopes and dreams we  embrace for our children.', 'title': 'A Heart for Children: Inspirations for Parents and Their Children', 'imUrl': 'http://ecx.images-amazon.com/images/I/51N1ZXN8CYL.jpg', 'salesRank': {'Books': 3929205}, 'categories': [['Books']]}
{'asin': '0002553473', 'description': 'Souvenirs is a stunning celebration of the untold treasures that  can be gathered from the garden. Easy-to-follow instructions and  professional tips encourage cultivating your own garden and exploring  flowers and greenery in a variety of compositions.--This text refers to an out of print or unavailable edition of this title.', 'title': 'Souvenirs: Gifts from the Garden', 'imUrl': 'http://ecx.images-amazon.com/images/I/51cdr3g1vlL.jpg', 'salesRank': {'Books': 3253441}, 'categories': [['Books']]}
{'asin': '0002229781', 'description': 'To judge by this densely textured and occasionally exciting suspense novel, China after Mao is still a dangerous place to be, especially for those in power. The protagonist, Hong, is a high-ranking policeman whose stubborn honesty leads him to investigate, unofficially and at growing personal risk, the mysterious death of his friend and mentor, while at the same time he is officially tailing a visiting American psychiatrist presumed to be a spy. Hong\'s investigations take him on a journey through the past that ends with his expose of treachery and crime among Mao\'s closest associates, the "tigers" of the Revolution. The novel\'s chief strengths are its intensely realistic depiction of a Peking bureaucracy, wherein those with the strongest noses for "spiritual pollution" appear to be the most corrupt, and Hong himself, a sympathetic and credible figure caught in the toils of sordid events. Its weaknesses are a pedestrian style and characterization that, Hong aside, is somewhat lacking in depth and vibrancy. Nathan wrote Rising Higher and Amusement Park. Major ad/promo; BOMC alternate.Copyright 1987 Reed Business Information, Inc.--This text refers to an out of print or unavailable edition of this title.', 'title': 'The White Tiger', 'imUrl': 'http://ecx.images-amazon.com/images/I/71aASV23bLL.jpg', 'salesRank': {'Books': 13908993}, 'categories': [['Books']]}
{'asin': '0002553635', 'salesRank': {'Books': 4640906}, 'imUrl': 'http://ecx.images-amazon.com/images/I/61zFKVNPhdL.jpg', 'categories': [['Books']], 'title': "The Country Cook's Companion (Country Companion)"}
{'asin': '0002554364', 'description': "Christopher Ondaatje was born in Ceylon, receiving his schooling and began his career in England, and emigrated to Canada in 1956. He has worked at several magazines and newspapers, includingThe Financial Post. In 1967 he founded Pagurian Press and the following year formed the Pagurian Corporation. He was a member of Canada's Olympic bobsled team that brought back Canada's only gold medal from the 1964 Winter Olympics, and is the author ofThe Prime Ministers of Canada, Olympic Victory, Leopard in the Afternoon, andThe Man Eater of Punanai.", 'title': 'Sindh Revisited: A Journey in the Footsteps of Captain Sir Richard Francis Burton 1842-1849 : The India Years', 'imUrl': 'http://ecx.images-amazon.com/images/I/51E90CMF29L.jpg', 'related': {'also_viewed': ['1590482255', '8185026882', '1590482212']}, 'salesRank': {'Books': 1799010}, 'categories': [['Books']]}
{'asin': '0002251930', 'description': 'Charles M. Schulz, the most popular cartoonist in history, published the comic strip, Peanuts, in 2,600 newspapers worldwide and won several prestigious awards, including the Congressional Medal of Honor. Mr. Schulz died February 12, 2000, the night before his farewell Peanuts comic strip was published.', 'title': 'Way Beyond Therapy (Peanuts at Work and Play)', 'imUrl': 'http://ecx.images-amazon.com/images/I/415WDZS8GKL.gif', 'related': {'also_bought': ['1575429187']}, 'salesRank': {'Books': 1568228}, 'categories': [['Books']]}
{'asin': '0002552078', 'title': 'The Best of Spain: A Cookbook', 'price': 22.78, 'imUrl': 'http://ecx.images-amazon.com/images/I/41ANaf5EXhL.jpg', 'related': {'also_bought': ['0002550865', '0002550857', '0002551497', '0002551489', '000255206X', '0002554771', '000255478X', '000255223X'], 'buy_after_viewing': ['0061560936', '0394513487', '0681280107', '0002551489']}, 'salesRank': {'Books': 1514666}, 'categories': [['Books']]}
{'asin': '000255397X', 'description': 'Sharon Butala is a leading Canadian author whose memoir, THE PERFECTION OF THE MORNING, was a bestseller in Canada.  For most of her life she has lived on a  Saskatchewan farm, which forms  the subject of WILD STONE HEART.--This text refers to thePaperbackedition.', 'title': 'Wild Stone Heart: An Apprentice in the Fields', 'imUrl': 'http://ecx.images-amazon.com/images/I/517P1SA99ML.jpg', 'related': {'buy_after_viewing': ['1886913161']}, 'salesRank': {'Books': 2415010}, 'categories': [['Books']]}
{'asin': '0002550857', 'categories': [['Books']], 'description': "This wonderful series is the easiest way to sample some of the  world's finest cuisines from the comfort of your own kitchen.  Small in  size, yet large in recipe selection, each volume offers a delicious  range of dishes--from the simple to the imaginative.", 'title': 'The Best of Italy', 'price': 19.77, 'salesRank': {'Books': 1013860}, 'imUrl': 'http://ecx.images-amazon.com/images/I/51KZXECW8EL.jpg', 'related': {'also_bought': ['0002550865', '0002552078', '0002551489', '0002554771', '0002551497', '0831790687', '000255206X', '000255478X', '000255223X', '037541150X', '074324995X', '1451659695', '039458404X', '0743224434', '0025202529'], 'buy_after_viewing': ['0831790687', '039458404X', '0307595668', '0002550865']}}
{'asin': '0002550318', 'title': 'France: A Culinary Journey- Classic Recipes from the Regions of France', 'imUrl': 'http://ecx.images-amazon.com/images/I/91pHfHRoPoL.jpg', 'related': {'also_bought': ['0002159600']}, 'salesRank': {'Books': 1161698}, 'categories': [['Books']]}
{'asin': '0002254980', 'salesRank': {'Books': 5343140}, 'imUrl': 'http://ecx.images-amazon.com/images/I/21QRJTS9P3L.jpg', 'categories': [['Books']], 'title': "Dorothy L'Amour"}
{'asin': '000255447X', 'salesRank': {'Books': 2612973}, 'imUrl': 'http://ecx.images-amazon.com/images/I/51O1sQrujaL.jpg', 'categories': [['Books']], 'title': 'Our Baby: A Journal'}
{'asin': '0002255731', 'categories': [['Books']], 'description': "'[Mariana's] letters, translated here by Vaz, are simple, strong arguments for the purity of love, and they seem to penetrate the human heart with startling directness... Mariana is most successful in its lyrical descriptions of ordinary lives transfigured, in its detailing of everyday routines and beliefs, and in its account of spiritual and emotional struggles... Vaz's evocation of life in seventeenth-century Portugal glows with colour.' E V Ormond, TLS--This text refers to thePaperbackedition.", 'title': 'Mariana', 'price': 13.93, 'salesRank': {'Books': 3625201}, 'imUrl': 'http://ecx.images-amazon.com/images/I/510599TE8VL.jpg', 'related': {'also_viewed': ['0312144083', '0803217900'], 'buy_after_viewing': ['0312144083', '0803217900', '1933227362', '0822940515']}}
{'asin': '0002553465', 'title': 'Squash: A Country Garden Cookbook', 'price': 11.3, 'imUrl': 'http://ecx.images-amazon.com/images/I/51rHqOmtK9L.jpg', 'related': {'also_bought': ['0002553430', '0002552256', '0002553457', '0002552264', '0002551659', '0002553449', '0002554526', '0002551667', '0002554534', '0002554518', '0517122685', '000255450X', '1580174531', '1580175945', '1472318900', '0811861260', '1580080308', '1885590946', '0762439076'], 'buy_after_viewing': ['0517122685', '1580174531', '1599554275', '1472318900']}, 'salesRank': {'Books': 1047244}, 'categories': [['Books']]}
{'asin': '0002239418', 'description': '"More readable and rewarding than Lord of the Rings" - The Times--This text refers to an out of print or unavailable edition of this title.', 'title': 'Duncton Rising (Book of Silence)', 'imUrl': 'http://ecx.images-amazon.com/images/I/61FhPle-%2B4L.jpg', 'related': {'also_viewed': ['0070304343', '0006472184', '0312244975', '0743277708'], 'buy_after_viewing': ['0070304343', '0006472184']}, 'salesRank': {'Books': 2389211}, 'categories': [['Books']]}
{'asin': '0002553481', 'categories': [['Books']], 'description': 'Fenzl, food editor of Southwest Passages , who also runs the Les Gourmettes Cooking School in Phoenix, Ariz., and Kolpas ( Pasta Menus ) add a new regional volume to the "Beautiful" series. Like the forerunners in the series, this one is scaled oversize to accommodate not only color photographs of avocado pasta and tomatillo soup, but also of the local landscapes, such as a Native American powwow and New Mexico\'s San Juan mountains. As such, Southwest can be read as a gastronomic travel book, filled with escapist textures and tastes. The book is organized by locale (e.g., the Rio Grande Basin gets one chapter) and by genre (desserts and beverages; soups, stews and chilis). It\'s both picturesque and practical: Kolpas sets the scene well for upscale-indigenous meals with his surveys of Southwest history and habits, while Fenzl offers practical and appealing recipes (especially for salsas and the like, and for appetizers). So while the book looks glamorous, it is also useful.Copyright 1994 Reed Business Information, Inc.', 'title': 'Southwest: The Beautiful Cookbook', 'price': 23.3, 'salesRank': {'Books': 586718}, 'imUrl': 'http://ecx.images-amazon.com/images/I/51WRG0VDQJL.jpg', 'related': {'also_bought': ['B000ELJ3R6', '000215854X', '0002159317', '0002250357', '0002551519', '0002553724', '0002550326', '0002154463', '0002551543', '0681152710', '0002553708', '0002154129', '0873588827', '0002550296', '000215949X', '0681152699', '0895351854', '0681152672', '0002551152', '0067575986', '0002250535', '0681047968', '0067576001', '0067575870', '0912333707', '000255464X', '0681152788', '0681047976', '0067575862', '0688109411', '0681152680', '1558321039', '0060580313', '0811802930', '0868672505', '0067575951', '0067575897', '1607745046', '1423604709', '0873588568', '0067575943', '0781813042', '0725408014', '1887896783', '0060580283', '006757596X', 'B000ESSRNU', '0307351416', '0067575935', '0517692201', '1607742675', '0307383253', '1607743167', '1579652395', '1607740354', '0895352109', '0067575927', '0002159996', '0067575900'], 'buy_after_viewing': ['0002551543', '0002250357', '0873588827', '0002159317']}}
{'asin': '0002318075', 'categories': [['Books']], 'description': "'First Class Christie' Sunday Telegraph  'Mesmerising ingenuity' Financial Times", 'title': 'Third Girl (Agatha Christie Collection)', 'price': 6.64, 'salesRank': {'Books': 7509277}, 'imUrl': 'http://ecx.images-amazon.com/images/I/41Z3DDQFH6L.jpg', 'related': {'also_bought': ['0553350781', '1611732905', '1579127339', '000735469X', '1611733383', '000728053X', '0553350218', '0553350331', '0739400029', '0553350110', '0553350129', '1579126251', '0396073735', '0553350722', '0007240228', '1579127347', '0396067425', '0553350439', '0553350773', '0553350153', '0553350080', '1579127312', '157912688X', '055335020X', '0553350188', '0007234414', '0007234511', '1611731607', '055335065X', '0007265204', '0553350056', '0553350757', '031224262X', '055335079X', '1579126243', '157912626X', '1579127363', '0553350072', '1579126952', '0884113868', '1579127355'], 'buy_after_viewing': ['0062074091', '0062073834', '0385506805', '0062074024']}}
{'asin': '0002212269', 'title': 'The File on Devlin', 'imUrl': 'http://ecx.images-amazon.com/images/I/5126s5%2BvNyL.jpg', 'related': {'also_viewed': ['0553148338', '055314362X', '0006165931', '0553145436', '038507414X', '0553144987', '0385134681', '0002214962', '0006161340', '0380651513', '0006122957', '0002210681', 'B000JUV06E', '0553129562', '0671220675', '0684186616'], 'buy_after_viewing': ['0553148338', '0684186616']}, 'salesRank': {'Books': 3431624}, 'categories': [['Books']]}
{'asin': '0002253305', 'description': "A good dry romantic comedy with a distinctive Amis wit. The Biographer's Moustache is light, funny and splendid in its prejudices, and at times touching in its compassion. Malcolm Bradbury, Mail on Sunday The Biographer's Moustache is rich in shrewd and mischievous social observation. The reader - or this reader, at any rate - shouts with laughter as another pretension is skewered. Amis allows his characters' graces and strengths to emerge gradually and stealthily; this underlying texture of his writing is part of his greatness as a novelist. Peter Whitebrook, Scotland on Sunday Full of characteristic Amisian qualities: wit, pace, linguistic dexterity, character, thoughtfulness. Eric Jacobs, The Spectator Every bit as readable as any of its predecessors. Amis's extraordinary skill at shaping material and his ear for dialogue seem to be as sharp as ever. A N Wilson, Evening Standard--This text refers to thePrint on Demand (Paperback)edition.", 'title': "The Biographer's Moustache", 'imUrl': 'http://ecx.images-amazon.com/images/I/41b6FlqjZyL.jpg', 'salesRank': {'Books': 1530753}, 'categories': [['Books']]}
{'asin': '0002554755', 'categories': [['Books']], 'description': 'Jane Stacey is a pastry chef and cook, and has done food styling for bothThe New York Times MagazineandFood and Winemagazine. She is the co-author ofPretty Cakes.', 'title': 'The Best of Waffles &amp; Pancakes', 'price': 11.04, 'salesRank': {'Books': 225751}, 'imUrl': 'http://ecx.images-amazon.com/images/I/518DW2HJ4KL.jpg', 'related': {'also_bought': ['1616282053', '1580085377', 'B006OVZRT8', '1452107033', '125001249X', 'B001CHL3Q0', '1484188500', 'B000A3PBWO', 'B00CLFKIPY', 'B00004X13D', 'B00006JKZN', '068812609X', 'B000TYBWIG', 'B00451B7XE', 'B0034JU9T6', 'B000A3L600', 'B00ANY87NU', 'B007AHLIZC', '1932043039', 'B00004RKG0', '0892729406', '0890878048', 'B000ILEMAU', 'B00004SPEG', 'B003NXFAOM', '1561485217', 'B001ELL60W', '0811816966', '0743243668', 'B005LJYMPE', '0981776434', '1845974859', '0688158048', 'B004VS54BC', 'B0049SHD7C', 'B004IY18UK', '0743253965', '1558673350', '1452105340', '1612810853', 'B00ESYMSB8', '0743225023', '074322681X', '1557880360', 'B000QCPNYA', 'B00004W4UE', 'B002AVVR36', 'B003AM7KKI', '0743226828', '1439108072', '1558670416', 'B005EW6288', '0316213373', '0688141048', '0307406989', '0743228375', 'B005F4YP9I', '0743243161', '0743261860', '0470278684', '1906868743', '0393068773', '0770433553', '1440544549', 'B0051T8QMY', '0743226801', '0778802019', 'B00166K930', 'B00452NT2U', 'B004AFODLI', '0743261895', '1576300439', '1892374625', 'B001CDP5VS', '0811841294', 'B001EO5YQG', '0307460630', '0307461386', 'B000V1RBRI', '0393342778', '0470042826', 'B004FWN1V4', '1452105359', '0848739639', '074324995X', '1452113831', '030795434X', 'B0000DDVWV', '1616280662', 'B001E5E29A', '1594742537', 'B0083QJU5O', '142362176X', '077043357X', '0894803123', '159474596X', '0743226437'], 'bought_together': ['B006OVZRT8', 'B00004X13D'], 'buy_after_viewing': ['1616282053', '1484188500', 'B006OVZRT8', '1452107033']}}
{'asin': '0002553112', 'salesRank': {'Books': 3608609}, 'imUrl': 'http://ecx.images-amazon.com/images/I/519SMSHKVCL.jpg', 'categories': [['Books']], 'title': 'The last house of Ulster: A family in Belfast'}
{'asin': '0002555719', 'salesRank': {'Books': 8139425}, 'imUrl': 'http://ecx.images-amazon.com/images/I/41BZDK852XL.jpg', 'categories': [['Books']], 'title': 'Furious Interiors: R.S.Thomas, God and Wales'}
{'asin': '0002444763', 'title': 'Light Thickens', 'price': 23.7, 'related': {'also_bought': ['B000O06SZM', '0316546801', '1579125786', '0884114872', '1558820507', '0312972865', '0312969902', '9997405803', '0517410176', '0002314754', '0515085901', '0312969082'], 'buy_after_viewing': ['1470886863', '1934609846', '0312970978', '1609989376']}, 'salesRank': {'Books': 12318796}, 'categories': [['Books']]}
{'asin': '0002553708', 'description': "Recipe collection, travelogue, history lesson and art book, the 13th of the publisher's Beautiful Cookbooks may be the most ambitious, and is surely among the most accomplished of the series. IACP and James Beard Foundation Award-winner Goldstein (Back to Square One; Festive Occasions) has exercised masterful selection skills to balance this sampling of 250 recipes from a region that supports a wealth of culinary traditions, including southern Italian, Provencal France and coastal Spain; Turkey, the Middle East and northern Africa; Greece and the Balkans. Food scholar Ayla Aygar's comprehensive essay on the culinary and geo-political history of the Mediterranean region introduces the seven chapters, which are organized around courses and types of dishes, and feature recipes from each culinary tradition. Interspersed among chapters are shorter essays discussing the culinary heritage of each region. The recipes, which generally suggest variations found in other countries (and are an etymologist's delight), are uncomplicated, gracefully written, accessible to the American home cook and highlight the area's abundance of vegetables and fish. Of particular note are the chapters on soups and fish, ranging from the simplicity of Turkish grilled swordfish to Sicilian stuffed squid, and including four variations on a Moroccan fish marinade. With 250 photographs, this volume is also a feast for the eye. Author tour.Copyright 1994 Reed Business Information, Inc.", 'title': 'Mediterranean the Beautiful Cookbook: Authentic Recipes from the Mediterranean Lands', 'imUrl': 'http://ecx.images-amazon.com/images/I/51-OHb0XCkL.jpg', 'related': {'also_bought': ['0002154129', '0002550296', '0002550326', '0002551543', '0681152710', '0002553481', '000215854X', '000215949X', '0895351854', 'B000ELJ3R6', '0002154463', '0002551519', '0002159317', '0681152672', '0002250357', '0067575986', '0002553724', '0002551152', 'B004Z4M2RQ', '0067575862', '0681152680', '0681047976', '0848732413', '0067575897', '0002250535', '0688072836', '0681152664', '0681152788', '0067576001', '0067575951', '0804840032', '0681047968', '0547744455', '0789401428', '1118067789', '0681152699', '1469608707', '1615640460', '1416206191', '0470045582', '000255464X', '0553385097', '0345479246', '1580628699', '0895352109', '0868672505', '0307236722', '0060899220', '0067575943', '0985893907', '0307885283', '0067575919', 'B000ESSRNU'], 'buy_after_viewing': ['0002551543', '0681152699', '0002154129', '0002553481']}, 'salesRank': {'Books': 162958}, 'categories': [['Books']]}
{'asin': '0002553732', 'categories': [['Books']], 'description': 'With a wonderful collection of over 200 recipes that combine  low-fat, low-salt, and low-sugar cooking with high-flavor produce, this  cookbook proves that healthy cooking need not come at the expense of  great taste. New, low price!', 'title': 'Healthy Gourmet Cookbook (Healthy Gourmet Series)', 'price': 18.12, 'salesRank': {'Books': 2077181}, 'imUrl': 'http://ecx.images-amazon.com/images/I/5161ATx6yHL._SL500_.jpg', 'related': {'also_viewed': ['0307465322'], 'buy_after_viewing': ['160961979X', '1449402380']}}
{'asin': '0002322528', 'price': 6.99, 'salesRank': {'Books': 11689882}, 'categories': [['Books']], 'title': 'Angel Touch (Crime club)'}
{'asin': '000219080X', 'salesRank': {'Books': 3207261}, 'imUrl': 'http://ecx.images-amazon.com/images/I/414XV4S6JEL.jpg', 'categories': [['Books']], 'title': 'A Field Guide to Caterpillars of Butterflies and Moths in Britain and Europe (Collins Field Guide)'}
{'asin': '000225977X', 'description': "Reviews for The Whitest Flower: 'Irish history is like a gold seam for historical novelists. Occasionally a nugget is produced and Graham's is one of those.' Ireland on Sunday. 'The guy can write. Lyrical music. Musical prose.' Sunday Independent. 'A remarkable and emotional odyssey which uses the great Irish Famine and the subsequent diaspora as the subject matter for a novel of immense potency.' Irish Post. 'This huge sweep of a novel will whisk you from Ireland to Australia and Canada.' Woman's Realm. 'This is truly an extraordinary book, an epic in the true sense. Ellen Rua, the central character, is clearly discernible, through her struggles, her journeys, her ultimate overcoming of her sufferings, as the personification of Ireland. She is the keeper of its culture, its music and language, its spirituality. She is its voice, even when the impossible choices which faced people at the time force her to be complicit in the destruction of her own language ... Ellen is the quest for Ireland's spiritual soul tossed between the old and the new religions. She is also the resurrection of the new Ireland rising out of starvation and disease, the embodiment of the hope that kept our people going.' An Taoiseach, Mr Bertie Ahern, T.D.. 'The Whitest Flower is a disturbing, challenging, and rewarding read, which puts our history in context and through Ellen Rua O'Malley reminds us of the beauty of a pilgram life well lived.' Fr. Brian Darcy, Sunday World", 'title': 'The Element of Fire', 'imUrl': 'http://ecx.images-amazon.com/images/I/41VX1VREC5L.jpg', 'related': {'also_bought': ['0002259788', '0006513972', '0006510507'], 'buy_after_viewing': ['0006510507']}, 'salesRank': {'Books': 667987}, 'categories': [['Books']]}
{'asin': '0002555972', 'salesRank': {'Books': 3090738}, 'imUrl': 'http://ecx.images-amazon.com/images/I/41rhRuky79L.jpg', 'categories': [['Books']], 'title': 'The Day the War Ended'}
{'asin': '0002553457', 'categories': [['Books']], 'description': "Beautifully designed and exquisitely photographed, this unique  series showcases sensational recipes that exhibit the wonderful  versatility of fruits and vegetables, fresh from the garden or  greengrocer's basket.", 'title': 'Pears: A Country Garden Cookbook', 'price': 17.95, 'salesRank': {'Books': 1014655}, 'imUrl': 'http://ecx.images-amazon.com/images/I/51GoHxmHvAL.jpg', 'related': {'also_bought': ['0002551659', '0002552256', '0002553449', '0002553465', '0002552264', '0002554526', '0002554518', '0002553430', '0002551667', '0002554534', '000255450X', '006053849X', '1580080367', '1580173896', '0060193247', '0618711945', '1845979028', '158017499X'], 'buy_after_viewing': ['1580080367', '148614182X', '0002552256', '0002553465']}}
{'asin': '0002553295', 'description': "'A very important book about one of the last social taboos - with fascinating implications for us all' Helena Kennedy, QC Praise for Dorothy Rowe's previous books includes: 'Dorothy Rowe stands out amongst psychologists for her clear insight into human experience' Independent 'Dorothy Rowe is full of robust good sense, rare intuitive wisdom and unhurried sensitivity' Nigella Lawson, The Times 'Wise and witty, factual and poetic, and a luminous path to self-understanding for all of us' Jill Tweedie", 'title': 'The Real Meaning of Money', 'imUrl': 'http://ecx.images-amazon.com/images/I/41TK6DJDF6L.jpg', 'salesRank': {'Books': 2906880}, 'categories': [['Books']]}
{'asin': '0002556642', 'description': "Painter Stanley Spencer is a biographer's dream: his art is intensely personal, reflecting real people and places from his life; the controversy surrounding his private life and work guaranteed a stream of contemporary accounts about both; moreover, he was an enthusiastic chronicler of his own intentions, leaving behind vast quantities of diaries, letters, and notes. Author Kenneth Pople has utilized the wealth of information about his subject to produceStanley Spencer: A Biography, a scrupulously researched examination of the complicated artist. Though Spencer's art had fallen out of favor in the years following his death,Stanley, the award-winning play based on his life, has renewed public interest in the man and his work, making Pople's biography timely, indeed.Stanley Spenceris divided into 47 chapters, each one concentrating on a specific painting, through which Pople attempts to illuminate a particular period of the artist's life.  He is especially strong at analyzing the work itself, but less so at breathing life into the people who surrounded Spencer: his family, wives, mistresses, and friends. Nevertheless, Kenneth Pople has brought valuable new insights to the work of Stanley Spencer, a gift for which art lovers can be grateful.", 'title': 'Stanley Spencer: A Biography', 'imUrl': 'http://ecx.images-amazon.com/images/I/419DEMG95YL.jpg', 'related': {'also_viewed': ['071483890X']}, 'salesRank': {'Books': 1973300}, 'categories': [['Books']]}
{'asin': '0002554437', 'salesRank': {'Books': 3528408}, 'imUrl': 'http://ecx.images-amazon.com/images/I/51iOqdPyvEL.jpg', 'categories': [['Books']], 'title': 'Honey and Ashes: A Story of Family'}
{'asin': '0002552175', 'title': 'Hollywood Cats', 'price': 30.4, 'imUrl': 'http://ecx.images-amazon.com/images/I/41WulQPFaAL.jpg', 'related': {'also_viewed': ['1851496785', '1851497579', '0002552493'], 'buy_after_viewing': ['1851496785']}, 'salesRank': {'Books': 2208396}, 'categories': [['Books']]}
{'asin': '0002554232', 'title': 'The Red Shoes: Margaret Atwood Starting Out', 'price': 26.56, 'imUrl': 'http://ecx.images-amazon.com/images/I/41CKRTRT1AL.jpg', 'salesRank': {'Books': 1549296}, 'categories': [['Books']]}
{'asin': '0002554534', 'categories': [['Books']], 'description': "Beautifully designed and exquisitely photographed, this unique  series showcases sensational recipes that exhibit the wonderful  versatility of fruits and vegetables, fresh from the garden or  greengrocer's basket.", 'title': 'Herbs: A Country Garden Cookbook', 'price': 13.66, 'salesRank': {'Books': 1041564}, 'imUrl': 'http://ecx.images-amazon.com/images/I/61E1B08MHWL.jpg', 'related': {'also_bought': ['9625932917', '0002553430', '0002551659', '0002554526', '0002551667', '0002553465', '0002553449', '9625932933', '0002552256', '9625932909', '0002552264', '0002553457', '0002554518', '9625932941', '1578051541', '000255450X', '0804841055', '962593300X', 'B007PTAQY4', '962593295X', '0871562782', '0684839768', '9625932992', '0762418303', '155591389X', '9625932976', '9625932968', '0871567318', '1580080308', '0871562499'], 'buy_after_viewing': ['0002554518', '0002551659', '0002553457', '0756658691']}}
{'asin': '0002554593', 'description': "This striking, large-format cookbook, a collection of 110 celebrity recipes, is a fundraising effort on behalf of the Pediatric AIDS Foundation and Design Industries Foundation Fighting AIDS/Chicago, which will receive all royalties. The book is filled with full-color photographs, collages, sketches, and other illustrations. Recipes range from humor columnist Dave Barry's Toast with Peanut Butter to four-star chef Daniel Moulud's Short Ribs Miroton. The eye-catching design and the celebrity roster should attract attention, and it's for a worthy cause.Copyright 1996 Reed Business Information, Inc.", 'title': 'Feast for Life: A Benefit Cookbook', 'imUrl': 'http://ecx.images-amazon.com/images/I/51TTZTZKRFL.jpg', 'salesRank': {'Books': 7856342}, 'categories': [['Books']]}
{'asin': '0002551470', 'description': 'Text: English (translation)Original Language: German', 'title': 'The Kiss', 'imUrl': 'http://ecx.images-amazon.com/images/I/41AvzJGeh-L._SL500_.jpg', 'salesRank': {'Books': 4268140}, 'categories': [['Books']]}
{'asin': '000255738X', 'description': 'Mary Jo Leddy is a distinguished social activist, writer and broadcaster, and has been a member of the Romero House community for the past six years. She was a founding editor ofCatholic New Timesand is the author ofMemories of War, Promises of Peace; Reweaving Religious Life; andSay to the Darkness, We Beg to Differ, which was a finalist in the 1991 City of Toronto Book Awards. She is co-author, with Bishop Remi De Roo and Douglas Roche, ofIn the Eye of the Catholic Storm. She has a Ph.D. from the University of Toronto and lectures throughout North America. In 1996 she received the Order of Canada for her humanitarian work.', 'title': 'At the border called hope: Where refugees are neighbours', 'imUrl': 'http://ecx.images-amazon.com/images/I/51PPRY6NEFL.jpg', 'salesRank': {'Books': 3410201}, 'categories': [['Books']]}
{'asin': '0002556081', 'salesRank': {'Books': 2438256}, 'imUrl': 'http://ecx.images-amazon.com/images/I/51WJHQNV8TL.jpg', 'categories': [['Books']], 'title': 'Wilfred Thesiger: The Life of the Great Explorer.'}
{'asin': '000255321X', 'salesRank': {'Books': 14041572}, 'imUrl': 'http://ecx.images-amazon.com/images/I/51MqfbS9WAL.jpg', 'categories': [['Books']], 'title': 'No Surrender: Reflections of a Tory Warrior'}
{'asin': '0002554585', 'salesRank': {'Books': 2281367}, 'imUrl': 'http://ecx.images-amazon.com/images/I/51TDR1KMFNL.jpg', 'categories': [['Books']], 'title': 'Matisse: The Artist Speaks'}
{'asin': '0002551675', 'title': "Coppola and Eiko on Bram Stoker's Dracula", 'price': 9.96, 'imUrl': 'http://ecx.images-amazon.com/images/I/41BmZotfUaL.jpg', 'related': {'also_viewed': ['0330328581', 'B000TGJ80S', '0935112537', '0877017972', '1557041393', '0062255665'], 'buy_after_viewing': ['1557041393', '0330328581', 'B000TGJ80S', '0451175751']}, 'salesRank': {'Books': 1415743}, 'categories': [['Books']]}
{'asin': '0002318350', 'title': 'Ten Little Niggers', 'price': 4.22, 'related': {'also_viewed': ['0062073486', '0671552228', '1492719943', '0802136915', '0988348403', '1933929782', '093643600X', '0942391047', '1475144687', '0070707693', '0881000191', '1429081473', '146371341X', 'B000KA23WI', '1933929936', '1449981208', '3643902654', '0679723161', 'B000CSTK38', '0671735608', '0671803514', 'B000NQ19QA', '080214117X', 'B00005QBZL', '0062247786', 'B0048FSABE', 'B006YKAZBY', '0062204572', '0615748473', '084543635X', '1621050386', '184767884X', '0062073508', '1603126570', 'B00KBD4SJA', '1451635621', '0446671002', 'B004XJGMHO', '0399536493', '0786965592', '1594743061', 'B00E9PMMX0'], 'buy_after_viewing': ['0062073486', '0671552228', '1429081473', 'B000CSTK38']}, 'salesRank': {'Books': 3815727}, 'categories': [['Books']]}
{'asin': '0002554798', 'categories': [['Books']], 'description': 'From the paintbrush and pen of Maryjo Koch, this collection of  detailed sketches, whimsical observations, and lore sums up everything  you ever wanted to know about the art of brewing and drinking coffee.', 'title': 'Coffee: Delectable Seasons (Delectables for all seasons)', 'price': 8.99, 'salesRank': {'Books': 2140066}, 'imUrl': 'http://ecx.images-amazon.com/images/I/61SX0A29SML.jpg', 'related': {'also_bought': ['0002554801', '0740779524', '0740764322', '1449421466', '1449409881', '0740781286', '0765107600', '0002554674', '0765107619', '0002250683', '0740797840', '0002250632', '0762438355', '0765107627'], 'buy_after_viewing': ['0765107600', 'B0046LULR6', '0002554674', '1605300985']}}
{'asin': '0002552531', 'categories': [['Books']], 'description': "This wonderful series is the easiest way to sample some of the  world's finest cuisines from the comfort of your own kitchen.  Small in  size, yet large in recipe selection, each volume offers a delicious  range of dishes--from the simple to the imaginative.", 'title': 'The Best of Ice Cream: A Cookbook', 'price': 12.85, 'salesRank': {'Books': 2772961}, 'imUrl': 'http://ecx.images-amazon.com/images/I/51HGgPww16L.jpg', 'related': {'also_viewed': ['0778801799'], 'buy_after_viewing': ['0743243676']}}
{'asin': '000255111X', 'salesRank': {'Books': 4085838}, 'imUrl': 'http://ecx.images-amazon.com/images/I/81AKkg5DASL.jpg', 'categories': [['Books']], 'title': 'The Adventures of Bro and Tracy'}
{'asin': '000255383X', 'categories': [['Books']], 'description': "From cocktail party chitchat, to bumper stickers, to personal ads--everything you'll ever need to say in perfect Latin! A backlistius bestsellerus.--This text refers to an alternateHardcoveredition.", 'title': 'Latin for All Occasions', 'price': 9.99, 'salesRank': {'Books': 4150781}, 'imUrl': 'http://ecx.images-amazon.com/images/I/61HMJ7ZQEDL.jpg', 'related': {'also_bought': ['0679406743', '159240104X', '0062720171', '1582348251', '0061768030', '067940676X', '1401322344', '159990067X', '0007445210', '1572228350', '0764137425', '0865165440', '1450519717'], 'buy_after_viewing': ['0062720171', '159240104X', '0198601093', '0061768030']}}
{'asin': '0002554909', 'description': "Judith Miller began collecting in the 1960s while a student at Edinburgh University in Scotland. She has since become one of the world's leading antiques experts in the field. In 1979 she co-founded the international best-seller Miller's Antiques Price Guide and has since written more than 100 books. Judith Miller appears regularly on TV and radio. She is an expert on the BBC's 'Antiques Roadshow' and hosted the BBC TV series 'The House Detectives', ITV's 'Antiques Trail', and Discovery's 'It's Your Bid'. She has appeared on 'The Martha Stewart Show' and CNN. She is a regular lecturer and contributor to numerous newspapers and magazines, including Financial Times, BBC Homes & Antiques and House & Garden. She has lectured extensively, including at the V&A; in London and the Smithsonian in Washington.--This text refers to an out of print or unavailable edition of this title.", 'title': 'The Country Decorative Painting Companion (Country Companion)', 'imUrl': 'http://ecx.images-amazon.com/images/I/51yznJhkfOL._SL500_.jpg', 'salesRank': {'Books': 5846430}, 'categories': [['Books']]}
[truncated: 379,313 more chars]
