# Supplementary material for: Learning of the user behavior structure based on the time granularity analysis model
Source: PeerJ Comput Sci. 2025 Jan 7;11:e2573. doi: 10.7717/peerj-cs.2573 (PMC11784721; doi:10.7717/peerj-cs.2573)
Supplement: Supplemental Information 2 [file peerj-cs-11-2573-s002.py]

import pandas as pd  
from datetime import datetime  
  
# Reading CSV file  
df = pd.read_csv('user_behavior.csv')  
  
# Converts the timestamp column to the datetime type for easy sorting 
df['timestamp'] = pd.to_datetime(df['timestamp'])  
  
# Sort by user_id and timestamp
df.sort_values(by=['user_id', 'timestamp'], inplace=True)  


# Set the index to timestamp
df.set_index('timestamp', inplace=True)  
  
# Group by user ID and time granularity (in this case, day)
grouped = df.groupby(['user_id', pd.Grouper(freq='D')])  
  
# Generate a sequence of user behavior aggregated by day
def generate_user_daily_sequences(grouped):  
    user_daily_sequences = {}  
  
    for (user_id, date), group in grouped:  

        user_daily_sequences.setdefault(user_id, []).append(list(group['action'])) 
        action_counts = Counter(group['action'])  
        merged_actions = [{'action': action, 'count': count} for action, count in action_counts.items()]  
          
        # Adds the merged behavior to the user's daily sequence
        user_daily_sequences.setdefault(user_id, []).append(merged_actions)  

  
    return user_daily_sequences  
  
# Calling function
user_daily_sequences = generate_user_daily_sequences(grouped)  


  
# Generate user behavior sequences
def generate_user_sequences(df):  
    user_sequences = {}  
    current_user = None  
    sequence = []  
  
    for index, row in df.iterrows():  
        user_id = row['user_id']  
        action = row['action']  
  
        if user_id != current_user:  
            # If the user ID changes, save the sequence of the previous user  
            if current_user is not None:  
                user_sequences[current_user] = sequence  
                sequence = []  
            current_user = user_id  
  
        sequence.append(action)  
  
    # Saves the sequence of the last user
    if current_user is not None:  
        user_sequences[current_user] = sequence  
  
    return user_sequences  
  
#  
user_sequences = generate_user_sequences(df)  
  
# 
for user_id, sequence in user_sequences.items():  
    print(f"User {user_id}: {sequence}")
